# Supplementary material for: Aerobic methanotrophy increases the net iron reduction in methanogenic lake sediments
Source: Front Microbiol. 2023 Jul 27;14:1206414. doi: 10.3389/fmicb.2023.1206414 (PMC10415106; doi:10.3389/fmicb.2023.1206414)
Supplement: Supplementary file 1 [file Data_Sheet_1.zip]

Archive with 3 entries (2 files):
- fmicb-14-1206414/
- fmicb-14-1206414/Supplementary_file_1.XLSX
- fmicb-14-1206414/Supplementary_material.DOCX
