# Supplementary material for: Aerobic methanotrophy increases the net iron reduction in methanogenic lake sediments
Source: Front Microbiol. 2023 Jul 27;14:1206414. doi: 10.3389/fmicb.2023.1206414 (PMC10415106; doi:10.3389/fmicb.2023.1206414)
Supplement: Supplementary file 1 [file Data_Sheet_1.zip › fmicb-14-1206414/Supplementary_file_1.XLSX]

## Sheet: ASV_table_exp.D
								reads	reads	reads	reads	reads	Methanomethylicus	%	%
										T0	methane	methanol		methane	methanol
index	Kingdom	Phylum	Class	Order	Family	Genus	Species	tom_to-t10	tom_t0-tm	tom_to-average	tom7	tom4	tom_to-t10	tom7	tom4
Unassigned;__;__;__;__;__;__	Unassigned	__	__	__	__	__	__	9	11	10	7	10	0.0282825	0.0219656	0.0409048	0.776649	1.44629
d__Archaea;__;__;__;__;__;__	Archaea	__	__	__	__	__	__	293	172	232.5	329	188	0.657569	1.03238	0.769011	1.57	1.16947
d__Archaea;p__Halobacterota;c__Methanomicrobia;o__Methanomicrobiales;f__Methanoregulaceae;g__Methanolinea;s__uncultured_archaeon	Archaea	Halobacterota	Methanomicrobia	Methanomicrobiales	Methanoregulaceae	Methanolinea	uncultured_archaeon	1125	1051	1088	954	617	3.07714	2.9936	2.52383	0.972851	0.820186
d__Archaea;p__Crenarchaeota;c__Bathyarchaeia;o__Bathyarchaeia;f__Bathyarchaeia;g__Bathyarchaeia;__	Archaea	Crenarchaeota	Bathyarchaeia	Bathyarchaeia	Bathyarchaeia	Bathyarchaeia	__	1171	985	1078	765	589	3.04886	2.40053	2.40929	0.787353	0.790228
d__Archaea;p__Crenarchaeota;c__Bathyarchaeia;o__Bathyarchaeia;f__Bathyarchaeia;g__Bathyarchaeia;s__uncultured_Thermofilum	Archaea	Crenarchaeota	Bathyarchaeia	Bathyarchaeia	Bathyarchaeia	Bathyarchaeia	uncultured_Thermofilum	702	724	713	683	585	2.01655	2.14322	2.39293	1.06282	1.18665
d__Archaea;p__Halobacterota;c__Methanosarcinia;o__Methanosarciniales;f__Methanosarcinaceae;g__Methanosarcina;__	Archaea	Halobacterota	Methanosarcinia	Methanosarciniales	Methanosarcinaceae	Methanosarcina	__	0	0	0	8	583	0	0.0251036	2.38475	#DIV/0!	#DIV/0!
d__Archaea;p__Crenarchaeota;c__Bathyarchaeia;o__Bathyarchaeia;f__Bathyarchaeia;g__Bathyarchaeia;s__uncultured_crenarchaeote	Archaea	Crenarchaeota	Bathyarchaeia	Bathyarchaeia	Bathyarchaeia	Bathyarchaeia	uncultured_crenarchaeote	708	662	685	538	520	1.93735	1.68821	2.12705	0.871402	1.09792
d__Archaea;p__Halobacterota;c__Methanosarcinia;o__Methanosarciniales;f__Methanosaetaceae;g__Methanosaeta;s__uncultured_archaeon	Archaea	Halobacterota	Methanosarcinia	Methanosarciniales	Methanosaetaceae	Methanosaeta	uncultured_archaeon	885	815	850	570	426	2.40402	1.78863	1.74255	0.744017	0.724848
d__Archaea;p__Thermoplasmatota;c__Thermoplasmata;o__Marine_Benthic_Group_D_and_DHVEG-1;f__Marine_Benthic_Group_D_and_DHVEG-1;g__Marine_Benthic_Group_D_and_DHVEG-1;s__uncultured_archaeon	Archaea	Thermoplasmatota	Thermoplasmata	Marine_Benthic_Group_D_and_DHVEG-1	Marine_Benthic_Group_D_and_DHVEG-1	Marine_Benthic_Group_D_and_DHVEG-1	uncultured_archaeon	492	502	497	456	343	1.40564	1.4309	1.40304	1.01797	0.998145
d__Archaea;p__Crenarchaeota;c__Bathyarchaeia;o__Bathyarchaeia;f__Bathyarchaeia;g__Bathyarchaeia;s__uncultured_euryarchaeote	Archaea	Crenarchaeota	Bathyarchaeia	Bathyarchaeia	Bathyarchaeia	Bathyarchaeia	uncultured_euryarchaeote	475	391	433	389	305	1.22463	1.22066	1.2476	0.996755	1.01875
d__Archaea;p__Halobacterota;c__Methanomicrobia;o__Methanomicrobiales;f__Methanoregulaceae;g__Methanoregula;__	Archaea	Halobacterota	Methanomicrobia	Methanomicrobiales	Methanoregulaceae	Methanoregula	__	401	404	402.5	474	296	1.13837	1.48739	1.21078	1.30659	1.06361
d__Archaea;p__Crenarchaeota;c__Bathyarchaeia;o__Bathyarchaeia;f__Bathyarchaeia;g__Bathyarchaeia;s__uncultured_Thermoprotei	Archaea	Crenarchaeota	Bathyarchaeia	Bathyarchaeia	Bathyarchaeia	Bathyarchaeia	uncultured_Thermoprotei	318	319	318.5	354	292	0.900799	1.11083	1.19442	1.23316	1.32596
d__Archaea;p__Nanoarchaeota;c__Nanoarchaeia;o__Woesearchaeales;f__Woesearchaeales;g__Woesearchaeales;s__uncultured_euryarchaeote	Archaea	Nanoarchaeota	Nanoarchaeia	Woesearchaeales	Woesearchaeales	Woesearchaeales	uncultured_euryarchaeote	259	254	256.5	259	262	0.725447	0.812728	1.07171	1.12031	1.4773
d__Archaea;p__Thermoplasmatota;c__Thermoplasmata;o__Marine_Benthic_Group_D_and_DHVEG-1;f__Marine_Benthic_Group_D_and_DHVEG-1;g__Marine_Benthic_Group_D_and_DHVEG-1;s__uncultured_Thermoplasmata	Archaea	Thermoplasmatota	Thermoplasmata	Marine_Benthic_Group_D_and_DHVEG-1	Marine_Benthic_Group_D_and_DHVEG-1	Marine_Benthic_Group_D_and_DHVEG-1	uncultured_Thermoplasmata	508	379	443.5	379	262	1.25433	1.18928	1.07171	0.94814	0.854405
d__Archaea;p__Asgardarchaeota;c__Lokiarchaeia;o__Lokiarchaeia;f__Lokiarchaeia;g__Lokiarchaeia;s__uncultured_archaeon	Archaea	Asgardarchaeota	Lokiarchaeia	Lokiarchaeia	Lokiarchaeia	Lokiarchaeia	uncultured_archaeon	268	173	220.5	188	192	0.62363	0.589933	0.785372	0.945967	1.25936
d__Archaea;p__Nanoarchaeota;c__Nanoarchaeia;o__Woesearchaeales;f__Woesearchaeales;g__Woesearchaeales;s__uncultured_bacterium	Archaea	Nanoarchaeota	Nanoarchaeia	Woesearchaeales	Woesearchaeales	Woesearchaeales	uncultured_bacterium	130	155	142.5	180	157	0.403026	0.56483	0.642206	1.40147	1.59346
d__Archaea;p__Halobacterota;c__Methanosarcinia;o__Methanosarciniales;f__Methanosarcinaceae;g__Methanomethylovorans;s__uncultured_archaeon	Archaea	Halobacterota	Methanosarcinia	Methanosarciniales	Methanosarcinaceae	Methanomethylovorans	uncultured_archaeon	0	0	0	0	150	0	0	0.613572	#DIV/0!	#DIV/0!
d__Archaea;p__Nanoarchaeota;c__Nanoarchaeia;o__Woesearchaeales;f__Woesearchaeales;g__Woesearchaeales;__	Archaea	Nanoarchaeota	Nanoarchaeia	Woesearchaeales	Woesearchaeales	Woesearchaeales	__	219	161	190	223	140	0.537368	0.699762	0.572667	1.3022	1.06569
d__Archaea;p__Halobacterota;c__Methanomicrobia;o__Methanomicrobiales;f__Methanomicrobiaceae;g__uncultured;s__uncultured_archaeon	Archaea	Halobacterota	Methanomicrobia	Methanomicrobiales	Methanomicrobiaceae	uncultured	uncultured_archaeon	203	179	191	190	125	0.540197	0.596209	0.51131	1.10369	0.946526
d__Archaea;p__Crenarchaeota;c__Bathyarchaeia;o__Bathyarchaeia;f__Bathyarchaeia;g__Bathyarchaeia;s__uncultured_archaeon	Archaea	Crenarchaeota	Bathyarchaeia	Bathyarchaeia	Bathyarchaeia	Bathyarchaeia	uncultured_archaeon	288	227	257.5	206	116	0.728275	0.646416	0.474496	0.887599	0.651533
d__Archaea;p__Thermoplasmatota;c__Thermoplasmata;o__Marine_Benthic_Group_D_and_DHVEG-1;f__Marine_Benthic_Group_D_and_DHVEG-1;g__Marine_Benthic_Group_D_and_DHVEG-1;__	Archaea	Thermoplasmatota	Thermoplasmata	Marine_Benthic_Group_D_and_DHVEG-1	Marine_Benthic_Group_D_and_DHVEG-1	Marine_Benthic_Group_D_and_DHVEG-1	__	192	141	166.5	161	105	0.470904	0.505209	0.429501	1.07285	0.912076
d__Archaea;p__Asgardarchaeota;c__Odinarchaeia;o__Odinarchaeia;f__Odinarchaeia;g__Odinarchaeia;s__uncultured_archaeon	Archaea	Asgardarchaeota	Odinarchaeia	Odinarchaeia	Odinarchaeia	Odinarchaeia	uncultured_archaeon	95	71	83	150	89	0.234745	0.470692	0.364053	2.00512	1.55084
d__Archaea;p__Thermoplasmatota;c__Thermoplasmata;o__uncultured;f__uncultured;g__uncultured;s__uncultured_archaeon	Archaea	Thermoplasmatota	Thermoplasmata	uncultured	uncultured	uncultured	uncultured_archaeon	176	182	179	155	88	0.506258	0.486381	0.359962	0.960739	0.711026
d__Archaea;p__Aenigmarchaeota;c__Aenigmarchaeia;o__Aenigmarchaeales;f__Aenigmarchaeales;g__Aenigmarchaeales;s__uncultured_archaeon	Archaea	Aenigmarchaeota	Aenigmarchaeia	Aenigmarchaeales	Aenigmarchaeales	Aenigmarchaeales	uncultured_archaeon	109	90	99.5	83	76	0.281411	0.260449	0.310877	0.925511	1.10471
d__Archaea;p__Euryarchaeota;c__Thermococci;o__Methanofastidiosales;f__uncultured;g__uncultured;s__uncultured_archaeon	Archaea	Euryarchaeota	Thermococci	Methanofastidiosales	uncultured	uncultured	uncultured_archaeon	113	90	101.5	77	76	0.287068	0.241622	0.310877	0.841689	1.08294
d__Archaea;p__Halobacterota;c__Methanomicrobia;o__Methanomicrobiales;f__Methanoregulaceae;g__Methanoregula;s__uncultured_Methanomicrobiales	Archaea	Halobacterota	Methanomicrobia	Methanomicrobiales	Methanoregulaceae	Methanoregula	uncultured_Methanomicrobiales	87	71	79	73	74	0.223432	0.22907	0.302696	1.02523	1.35475
d__Archaea;p__Thermoplasmatota;c__Thermoplasmata;o__Methanomassiliicoccales;f__Methanomassiliicoccaceae;g__uncultured;s__uncultured_archaeon	Archaea	Thermoplasmatota	Thermoplasmata	Methanomassiliicoccales	Methanomassiliicoccaceae	uncultured	uncultured_archaeon	138	133	135.5	80	69	0.383228	0.251036	0.282243	0.655054	0.736488
d__Archaea;p__Aenigmarchaeota;c__Deep_Sea_Euryarchaeotic_Group(DSEG);o__Deep_Sea_Euryarchaeotic_Group(DSEG);f__Deep_Sea_Euryarchaeotic_Group(DSEG);g__Deep_Sea_Euryarchaeotic_Group(DSEG);__	Archaea	Aenigmarchaeota	Deep_Sea_Euryarchaeotic_Group(DSEG)	Deep_Sea_Euryarchaeotic_Group(DSEG)	Deep_Sea_Euryarchaeotic_Group(DSEG)	Deep_Sea_Euryarchaeotic_Group(DSEG)	__	57	59	58	57	68	0.164039	0.178863	0.278153	1.09037	1.69565
d__Archaea;p__Euryarchaeota;c__Thermococci;o__Methanofastidiosales;f__uncultured;g__uncultured;s__uncultured_Theionarchaea	Archaea	Euryarchaeota	Thermococci	Methanofastidiosales	uncultured	uncultured	uncultured_Theionarchaea	476	422	449	118	67	1.26989	0.370277	0.274062	0.291583	0.215816
d__Archaea;p__Crenarchaeota;c__Nitrososphaeria;o__Marine_Benthic_Group_A;f__Marine_Benthic_Group_A;g__Marine_Benthic_Group_A;s__uncultured_archaeon	Archaea	Crenarchaeota	Nitrososphaeria	Marine_Benthic_Group_A	Marine_Benthic_Group_A	Marine_Benthic_Group_A	uncultured_archaeon	75	127	101	64	65	0.285654	0.200828	0.265881	0.703049	0.930782
d__Archaea;p__Crenarchaeota;c__Nitrososphaeria;o__SCGC_AB-179-E04;f__SCGC_AB-179-E04;g__SCGC_AB-179-E04;s__uncultured_archaeon	Archaea	Crenarchaeota	Nitrososphaeria	SCGC_AB-179-E04	SCGC_AB-179-E04	SCGC_AB-179-E04	uncultured_archaeon	144	110	127	86	62	0.359188	0.269863	0.25361	0.751314	0.706064
d__Archaea;p__Crenarchaeota;c__Bathyarchaeia;o__Bathyarchaeia;f__Bathyarchaeia;g__Bathyarchaeia;s__archaeon_RBG_16_50_20	Archaea	Crenarchaeota	Bathyarchaeia	Bathyarchaeia	Bathyarchaeia	Bathyarchaeia	archaeon_RBG_16_50_20	69	77	73	75	57	0.206463	0.235346	0.233157	1.1399	1.1293
d__Archaea;p__Halobacterota;c__Methanomicrobia;o__Methanomicrobiales;f__Methanoregulaceae;g__Methanolinea;s__uncultured_Methanomicrobiales	Archaea	Halobacterota	Methanomicrobia	Methanomicrobiales	Methanoregulaceae	Methanolinea	uncultured_Methanomicrobiales	54	0	27	60	56	0.0763629	0.188277	0.229067	2.46555	2.99972
d__Archaea;p__Thermoplasmatota;c__Thermoplasmata;o__Methanomassiliicoccales;f__uncultured;g__uncultured;s__uncultured_archaeon	Archaea	Thermoplasmatota	Thermoplasmata	Methanomassiliicoccales	uncultured	uncultured	uncultured_archaeon	98	111	104.5	80	53	0.295553	0.251036	0.216796	0.849377	0.733526
d__Archaea;p__Thermoplasmatota;c__Thermoplasmata;o__Marine_Benthic_Group_D_and_DHVEG-1;f__Marine_Benthic_Group_D_and_DHVEG-1;g__Marine_Benthic_Group_D_and_DHVEG-1;s__uncultured_euryarchaeote	Archaea	Thermoplasmatota	Thermoplasmata	Marine_Benthic_Group_D_and_DHVEG-1	Marine_Benthic_Group_D_and_DHVEG-1	Marine_Benthic_Group_D_and_DHVEG-1	uncultured_euryarchaeote	49	41	45	16	47	0.127271	0.0502071	0.192253	0.394488	1.51057
d__Archaea;p__Crenarchaeota;c__Methanomethylicia;o__Methanomethyliales;f__Methanomethyliaceae;g__Candidatus_Methanomethylicus;s__uncultured_crenarchaeote	Archaea	Crenarchaeota	Methanomethylicia	Methanomethyliales	Methanomethyliaceae	Candidatus_Methanomethylicus	uncultured_crenarchaeote	45	46	45.5	52	47	0.128686	0.163173	0.192253	1.268	1.49397
d__Archaea;p__Crenarchaeota;c__Nitrososphaeria;o__SCGC_AB-179-E04;f__SCGC_AB-179-E04;g__SCGC_AB-179-E04;s__uncultured_thaumarchaeote	Archaea	Crenarchaeota	Nitrososphaeria	SCGC_AB-179-E04	SCGC_AB-179-E04	SCGC_AB-179-E04	uncultured_thaumarchaeote	52	62	57	33	43	0.16121	0.103552	0.175891	0.642341	1.09106
d__Archaea;p__Nanoarchaeota;c__Nanoarchaeia;o__Woesearchaeales;f__SCGC_AAA011-D5;g__SCGC_AAA011-D5;__	Archaea	Nanoarchaeota	Nanoarchaeia	Woesearchaeales	SCGC_AAA011-D5	SCGC_AAA011-D5	__	22	27	24.5	71	37	0.0692922	0.222794	0.151348	3.21528	2.1842
d__Archaea;p__Crenarchaeota;c__Bathyarchaeia;o__Bathyarchaeia;f__Bathyarchaeia;g__Bathyarchaeia;s__uncultured_bacterium	Archaea	Crenarchaeota	Bathyarchaeia	Bathyarchaeia	Bathyarchaeia	Bathyarchaeia	uncultured_bacterium	28	23	25.5	43	37	0.0721205	0.134932	0.151348	1.87092	2.09854
d__Archaea;p__Thermoplasmatota;c__Thermoplasmata;o__Methanomassiliicoccales;f__uncultured;g__uncultured;s__uncultured_Thermoplasmatales	Archaea	Thermoplasmatota	Thermoplasmata	Methanomassiliicoccales	uncultured	uncultured	uncultured_Thermoplasmatales	67	78	72.5	37	36	0.205048	0.116104	0.147257	0.566227	0.718159
d__Archaea;p__Thermoplasmatota;c__Thermoplasmata;o__uncultured;f__uncultured;g__uncultured;s__uncultured_eukaryote	Archaea	Thermoplasmatota	Thermoplasmata	uncultured	uncultured	uncultured	uncultured_eukaryote	96	96	96	49	35	0.271512	0.153759	0.143167	0.566307	0.527294
d__Archaea;p__Aenigmarchaeota;c__Deep_Sea_Euryarchaeotic_Group(DSEG);o__Deep_Sea_Euryarchaeotic_Group(DSEG);f__Deep_Sea_Euryarchaeotic_Group(DSEG);g__Deep_Sea_Euryarchaeotic_Group(DSEG);s__uncultured_archaeon	Archaea	Aenigmarchaeota	Deep_Sea_Euryarchaeotic_Group(DSEG)	Deep_Sea_Euryarchaeotic_Group(DSEG)	Deep_Sea_Euryarchaeotic_Group(DSEG)	Deep_Sea_Euryarchaeotic_Group(DSEG)	uncultured_archaeon	40	31	35.5	41	34	0.100403	0.128656	0.139076	1.28139	1.38518
d__Archaea;p__Crenarchaeota;c__Methanomethylicia;o__Methanomethyliales;f__Methanomethyliaceae;g__Candidatus_Methanomethylicus;s__uncultured_archaeon	Archaea	Crenarchaeota	Methanomethylicia	Methanomethyliales	Methanomethyliaceae	Candidatus_Methanomethylicus	uncultured_archaeon	23	0	11.5	56	31	0.0325249	0.175725	0.126805	5.40278	3.8987
d__Archaea;p__Crenarchaeota;c__Bathyarchaeia;o__Bathyarchaeia;f__Bathyarchaeia;g__Bathyarchaeia;s__marine_metagenome	Archaea	Crenarchaeota	Bathyarchaeia	Bathyarchaeia	Bathyarchaeia	Bathyarchaeia	marine_metagenome	42	29	35.5	32	31	0.100403	0.100414	0.126805	1.00011	1.26296
d__Archaea;p__Thermoplasmatota;c__Thermoplasmata;o__Thermoplasmata;f__Thermoplasmata;g__Marine_Group_III;s__uncultured_archaeon	Archaea	Thermoplasmatota	Thermoplasmata	Thermoplasmata	Thermoplasmata	Marine_Group_III	uncultured_archaeon	72	58	65	31	31	0.183837	0.0972763	0.126805	0.529145	0.68977
d__Archaea;p__Aenigmarchaeota;c__Aenigmarchaeia;o__Aenigmarchaeales;f__Aenigmarchaeales;g__Aenigmarchaeales;s__uncultured_euryarchaeote	Archaea	Aenigmarchaeota	Aenigmarchaeia	Aenigmarchaeales	Aenigmarchaeales	Aenigmarchaeales	uncultured_euryarchaeote	13	28	20.5	22	28	0.0579792	0.0690348	0.114533	1.19068	1.97542
d__Archaea;p__Halobacterota;c__Methanosarcinia;o__Methanosarciniales;f__Methanosaetaceae;g__Methanosaeta;s__Methanosaeta_harundinacea	Archaea	Halobacterota	Methanosarcinia	Methanosarciniales	Methanosaetaceae	Methanosaeta	Methanosaeta_harundinacea	41	0	20.5	34	27	0.0579792	0.10669	0.110443	1.84014	1.90487
d__Archaea;p__Nanoarchaeota;c__Nanoarchaeia;o__Woesearchaeales;__;__;__	Archaea	Nanoarchaeota	Nanoarchaeia	Woesearchaeales	__	__	__	0	9	4.5	20	24	0.0127271	0.0627589	0.0981716	4.9311	7.71356
d__Archaea;p__Nanoarchaeota;c__Nanoarchaeia;o__Woesearchaeales;f__Woesearchaeales;g__Woesearchaeales;s__uncultured_archaeon	Archaea	Nanoarchaeota	Nanoarchaeia	Woesearchaeales	Woesearchaeales	Woesearchaeales	uncultured_archaeon	49	71	60	45	24	0.169695	0.141207	0.0981716	0.832124	0.578517
d__Archaea;p__Nanoarchaeota;c__Nanoarchaeia;o__Woesearchaeales;f__GW2011_GWC1_47_15;g__GW2011_GWC1_47_15;s__uncultured_archaeon	Archaea	Nanoarchaeota	Nanoarchaeia	Woesearchaeales	GW2011_GWC1_47_15	GW2011_GWC1_47_15	uncultured_archaeon	19	20	19.5	45	22	0.055151	0.141207	0.0899906	2.56038	1.63171
d__Archaea;p__Asgardarchaeota;c__Odinarchaeia;o__Odinarchaeia;f__Odinarchaeia;g__Odinarchaeia;s__uncultured_euryarchaeote	Archaea	Asgardarchaeota	Odinarchaeia	Odinarchaeia	Odinarchaeia	Odinarchaeia	uncultured_euryarchaeote	31	35	33	35	21	0.0933324	0.109828	0.0859001	1.17674	0.920368
d__Archaea;p__Crenarchaeota;c__Bathyarchaeia;o__Bathyarchaeia;f__Bathyarchaeia;g__Bathyarchaeia;s__uncultured_methanogenic	Archaea	Crenarchaeota	Bathyarchaeia	Bathyarchaeia	Bathyarchaeia	Bathyarchaeia	uncultured_methanogenic	40	32	36	44	18	0.101817	0.13807	0.0736287	1.35605	0.723146
d__Archaea;p__Nanoarchaeota;c__Nanoarchaeia;o__Woesearchaeales;f__SCGC_AAA011-D5;g__SCGC_AAA011-D5;s__uncultured_archaeon	Archaea	Nanoarchaeota	Nanoarchaeia	Woesearchaeales	SCGC_AAA011-D5	SCGC_AAA011-D5	uncultured_archaeon	14	21	17.5	15	17	0.0494944	0.0470692	0.0695382	0.950999	1.40497
d__Archaea;p__Thermoplasmatota;c__Thermoplasmata;o__JdFR-43;f__JdFR-43;g__JdFR-43;__	Archaea	Thermoplasmatota	Thermoplasmata	JdFR-43	JdFR-43	JdFR-43	__	38	39	38.5	22	16	0.108888	0.0690348	0.0654477	0.633999	0.601056
d__Archaea;p__Crenarchaeota;c__Nitrososphaeria;o__Nitrososphaerales;f__Nitrososphaeraceae;g__Nitrososphaeraceae;__	Archaea	Crenarchaeota	Nitrososphaeria	Nitrososphaerales	Nitrososphaeraceae	Nitrososphaeraceae	__	19	20	19.5	10	15	0.055151	0.0313794	0.0613572	0.568974	1.11253
d__Archaea;p__Crenarchaeota;c__Nitrososphaeria;__;__;__;__	Archaea	Crenarchaeota	Nitrososphaeria	__	__	__	__	12	16	14	7	12	0.0395956	0.0219656	0.0490858	0.554749	1.23968
d__Archaea;p__Halobacterota;c__Methanomicrobia;o__Methanomicrobiales;f__Methanomicrobiaceae;g__uncultured;__	Archaea	Halobacterota	Methanomicrobia	Methanomicrobiales	Methanomicrobiaceae	uncultured	__	34	21	27.5	29	12	0.077777	0.0910004	0.0490858	1.17002	0.631109
d__Archaea;p__Halobacterota;c__Methanosarcinia;o__Methanosarciniales;f__Methanosaetaceae;g__Methanosaeta;__	Archaea	Halobacterota	Methanosarcinia	Methanosarciniales	Methanosaetaceae	Methanosaeta	__	38	27	32.5	9	12	0.0919183	0.0282415	0.0490858	0.307246	0.534015
d__Archaea;p__Halobacterota;c__Methanocellia;o__Methanocellales;f__Methanocellales;g__uncultured;s__uncultured_archaeon	Archaea	Halobacterota	Methanocellia	Methanocellales	Methanocellales	uncultured	uncultured_archaeon	0	14	7	11	11	0.0197978	0.0345174	0.0449953	1.7435	2.27274
d__Archaea;p__Nanoarchaeota;c__Nanoarchaeia;o__Woesearchaeales;f__SCGC_AAA011-D5;g__SCGC_AAA011-D5;s__Candidatus_Pacearchaeota	Archaea	Nanoarchaeota	Nanoarchaeia	Woesearchaeales	SCGC_AAA011-D5	SCGC_AAA011-D5	Candidatus_Pacearchaeota	15	2	8.5	15	11	0.0240402	0.0470692	0.0449953	1.95794	1.87167
d__Archaea;p__Hadarchaeota;c__Hadarchaeia;o__Hadarchaeia;f__Hadarchaeales;g__Hadarchaeales;s__uncultured_archaeon	Archaea	Hadarchaeota	Hadarchaeia	Hadarchaeia	Hadarchaeales	Hadarchaeales	uncultured_archaeon	13	11	12	16	11	0.0339391	0.0502071	0.0449953	1.47933	1.32577
d__Archaea;p__Thermoplasmatota;c__Thermoplasmatota;o__Thermoplasmatota;f__Thermoplasmatota;g__uncultured;s__uncultured_archaeon	Archaea	Thermoplasmatota	Thermoplasmatota	Thermoplasmatota	Thermoplasmatota	uncultured	uncultured_archaeon	6	0	3	14	10	0.00848476	0.0439312	0.0409048	5.17766	4.82097
d__Archaea;p__Thermoplasmatota;c__Thermoplasmata;o__uncultured;f__uncultured;g__uncultured;__	Archaea	Thermoplasmatota	Thermoplasmata	uncultured	uncultured	uncultured	__	32	43	37.5	9	9	0.10606	0.0282415	0.0368143	0.26628	0.34711
d__Archaea;p__Micrarchaeota;c__Micrarchaeia;o__Micrarchaeales;f__Micrarchaeales;g__Micrarchaeales;__	Archaea	Micrarchaeota	Micrarchaeia	Micrarchaeales	Micrarchaeales	Micrarchaeales	__	0	0	0	3	8	0	0.00941383	0.0327239	#DIV/0!	#DIV/0!
d__Archaea;p__Micrarchaeota;c__Micrarchaeia;o__Micrarchaeales;f__CG1-02-32-21;g__CG1-02-32-21;s__Candidatus_Micrarchaeota	Archaea	Micrarchaeota	Micrarchaeia	Micrarchaeales	CG1-02-32-21	CG1-02-32-21	Candidatus_Micrarchaeota	7	8	7.5	3	8	0.0212119	0.00941383	0.0327239	0.443799	1.54271
d__Archaea;p__Thermoplasmatota;c__Thermoplasmata;o__Thermoplasmata;f__Thermoplasmata;g__Thermoplasmata;s__uncultured_archaeon	Archaea	Thermoplasmatota	Thermoplasmata	Thermoplasmata	Thermoplasmata	Thermoplasmata	uncultured_archaeon	0	0	0	0	7	0	0	0.0286334	#DIV/0!	#DIV/0!
d__Archaea;p__Crenarchaeota;c__Bathyarchaeia;o__Bathyarchaeia;f__Bathyarchaeia;g__Bathyarchaeia;s__uncultured_thaumarchaeote	Archaea	Crenarchaeota	Bathyarchaeia	Bathyarchaeia	Bathyarchaeia	Bathyarchaeia	uncultured_thaumarchaeote	6	0	3	0	7	0.00848476	0	0.0286334	0	3.37468
d__Archaea;p__Altiarchaeota;c__Altiarchaeia;o__Altiarchaeales;f__Altiarchaeaceae;g__Candidatus_Altiarchaeum;s__uncultured_archaeon	Archaea	Altiarchaeota	Altiarchaeia	Altiarchaeales	Altiarchaeaceae	Candidatus_Altiarchaeum	uncultured_archaeon	21	12	16.5	19	6	0.0466662	0.0596209	0.0245429	1.2776	0.525924
d__Archaea;p__Nanoarchaeota;c__Nanoarchaeia;o__Woesearchaeales;f__SCGC_AAA011-D5;g__SCGC_AAA011-D5;s__uncultured_euryarchaeote	Archaea	Nanoarchaeota	Nanoarchaeia	Woesearchaeales	SCGC_AAA011-D5	SCGC_AAA011-D5	uncultured_euryarchaeote	7	3	5	6	5	0.0141413	0.0188277	0.0204524	1.3314	1.44629
d__Archaea;p__Crenarchaeota;c__Bathyarchaeia;o__Bathyarchaeia;f__Bathyarchaeia;g__Bathyarchaeia;s__Candidatus_Bathyarchaeota	Archaea	Crenarchaeota	Bathyarchaeia	Bathyarchaeia	Bathyarchaeia	Bathyarchaeia	Candidatus_Bathyarchaeota	5	9	7	0	5	0.0197978	0	0.0204524	0	1.03307
d__Archaea;p__Asgardarchaeota;c__Lokiarchaeia;o__Lokiarchaeia;f__Lokiarchaeia;g__Lokiarchaeia;__	Archaea	Asgardarchaeota	Lokiarchaeia	Lokiarchaeia	Lokiarchaeia	Lokiarchaeia	__	0	0	0	5	4	0	0.0156897	0.0163619	#DIV/0!	#DIV/0!
d__Archaea;p__Micrarchaeota;c__Micrarchaeia;o__Micrarchaeales;f__Micrarchaeales;g__Micrarchaeales;s__uncultured_euryarchaeote	Archaea	Micrarchaeota	Micrarchaeia	Micrarchaeales	Micrarchaeales	Micrarchaeales	uncultured_euryarchaeote	0	9	4.5	14	4	0.0127271	0.0439312	0.0163619	3.45177	1.28559
d__Archaea;p__Micrarchaeota;c__Micrarchaeia;o__Micrarchaeales;f__Micrarchaeales;g__Micrarchaeales;s__uncultured_archaeon	Archaea	Micrarchaeota	Micrarchaeia	Micrarchaeales	Micrarchaeales	Micrarchaeales	uncultured_archaeon	12	0	6	0	4	0.0169695	0	0.0163619	0	0.964195
d__Archaea;p__Thermoplasmatota;c__Thermoplasmata;o__SG8-5;f__SG8-5;g__SG8-5;__	Archaea	Thermoplasmatota	Thermoplasmata	SG8-5	SG8-5	SG8-5	__	8	0	4	5	3	0.011313	0.0156897	0.0122714	1.38687	1.08472
d__Archaea;p__Aenigmarchaeota;c__Aenigmarchaeia;o__Aenigmarchaeales;f__Aenigmarchaeales;g__Candidatus_Aenigmarchaeum;s__uncultured_archaeon	Archaea	Aenigmarchaeota	Aenigmarchaeia	Aenigmarchaeales	Aenigmarchaeales	Candidatus_Aenigmarchaeum	uncultured_archaeon	9	13	11	25	2	0.0311108	0.0784486	0.00818096	2.52159	0.262962
d__Archaea;p__Altiarchaeota;c__Altiarchaeia;o__Altiarchaeales;f__Altiarchaeaceae;g__Candidatus_Altiarchaeum;__	Archaea	Altiarchaeota	Altiarchaeia	Altiarchaeales	Altiarchaeaceae	Candidatus_Altiarchaeum	__	0	0	0	3	0	0	0.00941383	0	#DIV/0!	#DIV/0!
d__Archaea;p__Halobacterota;c__Methanosarcinia;o__Methanosarciniales;f__Methanosaetaceae;g__Methanosaeta;s__metagenome	Archaea	Halobacterota	Methanosarcinia	Methanosarciniales	Methanosaetaceae	Methanosaeta	metagenome	0	0	0	29	0	0	0.0910004	0	#DIV/0!	#DIV/0!
d__Archaea;p__Aenigmarchaeota;c__Aenigmarchaeia;o__Aenigmarchaeales;f__Aenigmarchaeales;g__Candidatus_Aenigmarchaeum;s__Candidatus_Aenigmarchaeum	Archaea	Aenigmarchaeota	Aenigmarchaeia	Aenigmarchaeales	Aenigmarchaeales	Candidatus_Aenigmarchaeum	Candidatus_Aenigmarchaeum	7	0	3.5	0	0	0.00989889	0	0	0	0
d__Archaea;p__Altiarchaeota;c__Altiarchaeia;o__Altiarchaeales;f__Altiarchaeaceae;g__Candidatus_Altiarchaeum;s__uncultured_euryarchaeote	Archaea	Altiarchaeota	Altiarchaeia	Altiarchaeales	Altiarchaeaceae	Candidatus_Altiarchaeum	uncultured_euryarchaeote	2	6	4	0	0	0.011313	0	0	0	0
d__Archaea;p__Crenarchaeota;c__Nitrososphaeria;o__Caldiarchaeales;f__Geothermarchaeaceae;g__Geothermarchaeaceae;s__uncultured_archaeon	Archaea	Crenarchaeota	Nitrososphaeria	Caldiarchaeales	Geothermarchaeaceae	Geothermarchaeaceae	uncultured_archaeon	0	6	3	0	0	0.00848476	0	0	0	0
d__Archaea;p__Euryarchaeota;c__Thermococci;__;__;__;__	Archaea	Euryarchaeota	Thermococci	__	__	__	__	0	5	2.5	0	0	0.00707064	0	0	0	0
d__Archaea;p__Euryarchaeota;c__Thermococci;o__Methanofastidiosales;f__uncultured;g__uncultured;s__uncultured_euryarchaeote	Archaea	Euryarchaeota	Thermococci	Methanofastidiosales	uncultured	uncultured	uncultured_euryarchaeote	3	0	1.5	3	0	0.00424238	0.00941383	0	2.219	0
d__Archaea;p__Halobacterota;c__Methanomicrobia;o__Methanomicrobiales;f__Methanoregulaceae;g__Methanolinea;__	Archaea	Halobacterota	Methanomicrobia	Methanomicrobiales	Methanoregulaceae	Methanolinea	__	1	35	18	3	0	0.0509086	0.00941383	0	0.184916	0
d__Archaea;p__Halobacterota;c__Methanomicrobia;o__Methanomicrobiales;f__Rice_Cluster_II;g__Rice_Cluster_II;s__uncultured_archaeon	Archaea	Halobacterota	Methanomicrobia	Methanomicrobiales	Rice_Cluster_II	Rice_Cluster_II	uncultured_archaeon	67	40	53.5	0	0	0.151312	0	0	0	0
d__Archaea;p__Halobacterota;c__Methanosarcinia;o__Methanosarciniales;f__Methanosaetaceae;g__Methanosaeta;s__uncultured_euryarchaeote	Archaea	Halobacterota	Methanosarcinia	Methanosarciniales	Methanosaetaceae	Methanosaeta	uncultured_euryarchaeote	43	28	35.5	29	0	0.100403	0.0910004	0	0.906351	0
d__Archaea;p__Micrarchaeota;c__Micrarchaeia;o__Micrarchaeales;f__CG1-02-32-21;g__CG1-02-32-21;__	Archaea	Micrarchaeota	Micrarchaeia	Micrarchaeales	CG1-02-32-21	CG1-02-32-21	__	0	4	2	0	0	0.00565651	0	0	0	0
d__Archaea;p__Nanoarchaeota;c__Nanoarchaeia;o__Woesearchaeales;f__CG1-02-57-44;g__CG1-02-57-44;s__uncultured_archaeon	Archaea	Nanoarchaeota	Nanoarchaeia	Woesearchaeales	CG1-02-57-44	CG1-02-57-44	uncultured_archaeon	6	0	3	0	0	0.00848476	0	0	0	0
d__Archaea;p__Nanoarchaeota;c__Nanoarchaeia;o__Woesearchaeales;f__GW2011_GWC1_47_15;g__GW2011_GWC1_47_15;__	Archaea	Nanoarchaeota	Nanoarchaeia	Woesearchaeales	GW2011_GWC1_47_15	GW2011_GWC1_47_15	__	6	2	4	4	0	0.011313	0.0125518	0	1.1095	0
d__Archaea;p__Nanoarchaeota;c__Nanoarchaeia;o__Woesearchaeales;f__SCGC_AAA011-D5;g__SCGC_AAA011-D5;s__Candidatus_Diapherotrites	Archaea	Nanoarchaeota	Nanoarchaeia	Woesearchaeales	SCGC_AAA011-D5	SCGC_AAA011-D5	Candidatus_Diapherotrites	12	6	9	8	0	0.0254543	0.0251036	0	0.986221	0
d__Archaea;p__Nanoarchaeota;c__Nanoarchaeia;o__Woesearchaeales;f__SCGC_AAA011-D5;g__SCGC_AAA011-D5;s__Candidatus_Staskawiczbacteria	Archaea	Nanoarchaeota	Nanoarchaeia	Woesearchaeales	SCGC_AAA011-D5	SCGC_AAA011-D5	Candidatus_Staskawiczbacteria	0	4	2	4	0	0.00565651	0.0125518	0	2.219	0
d__Archaea;p__Nanoarchaeota;c__Nanoarchaeia;o__Woesearchaeales;f__Woesearchaeales;g__Woesearchaeales;s__Nanoarchaeota_archaeon	Archaea	Nanoarchaeota	Nanoarchaeia	Woesearchaeales	Woesearchaeales	Woesearchaeales	Nanoarchaeota_archaeon	6	8	7	2	0	0.0197978	0.00627589	0	0.317	0
d__Archaea;p__Thermoplasmatota;c__Thermoplasmata;o__Methanomassiliicoccales;f__uncultured;g__uncultured;__	Archaea	Thermoplasmatota	Thermoplasmata	Methanomassiliicoccales	uncultured	uncultured	__	14	12	13	0	0	0.0367673	0	0	0	0
d__Archaea;p__Thermoplasmatota;c__Thermoplasmata;o__SG8-5;f__SG8-5;g__SG8-5;s__uncultured_archaeon	Archaea	Thermoplasmatota	Thermoplasmata	SG8-5	SG8-5	SG8-5	uncultured_archaeon	0	8	4	0	0	0.011313	0	0	0	0
d__Archaea;p__Thermoplasmatota;c__Thermoplasmata;o__uncultured;f__uncultured;g__uncultured;s__uncultured_Thermoplasmata	Archaea	Thermoplasmatota	Thermoplasmata	uncultured	uncultured	uncultured	uncultured_Thermoplasmata	20	0	10	0	0	0.0282825	0	0	0	0
d__Bacteria;p__Nitrospirota;c__Thermodesulfovibrionia;o__uncultured;f__uncultured;g__uncultured;__	Bacteria	Nitrospirota	Thermodesulfovibrionia	uncultured	uncultured	uncultured	__	695	661	678	666	555	1.91756	2.08987	2.27022	1.08986	1.18391
d__Bacteria;p__Sva0485;c__Sva0485;o__Sva0485;f__Sva0485;g__Sva0485;s__uncultured_Spirochaetales	Bacteria	Sva0485	Sva0485	Sva0485	Sva0485	Sva0485	uncultured_Spirochaetales	669	630	649.5	602	470	1.83695	1.88904	1.92253	1.02836	1.04659
d__Bacteria;p__Sva0485;c__Sva0485;o__Sva0485;f__Sva0485;g__Sva0485;s__uncultured_delta	Bacteria	Sva0485	Sva0485	Sva0485	Sva0485	Sva0485	uncultured_delta	587	479	533	463	421	1.50746	1.45287	1.72209	0.963786	1.14238
d__Bacteria;p__Sva0485;c__Sva0485;o__Sva0485;f__Sva0485;g__Sva0485;__	Bacteria	Sva0485	Sva0485	Sva0485	Sva0485	Sva0485	__	567	521	544	551	398	1.53857	1.72901	1.62801	1.12378	1.05813
d__Bacteria;p__Chloroflexi;c__Dehalococcoidia;o__MSBL5;f__MSBL5;g__MSBL5;s__uncultured_bacterium	Bacteria	Chloroflexi	Dehalococcoidia	MSBL5	MSBL5	MSBL5	uncultured_bacterium	428	414	421	443	389	1.1907	1.39011	1.5912	1.16748	1.33636
d__Bacteria;p__Acidobacteriota;c__Thermoanaerobaculia;o__Thermoanaerobaculales;f__Thermoanaerobaculaceae;g__Thermoanaerobaculum;s__uncultured_bacterium	Bacteria	Acidobacteriota	Thermoanaerobaculia	Thermoanaerobaculales	Thermoanaerobaculaceae	Thermoanaerobaculum	uncultured_bacterium	485	530	507.5	409	384	1.43534	1.28342	1.57074	0.894157	1.09434
d__Bacteria;p__Verrucomicrobiota;c__Omnitrophia;o__Omnitrophales;f__Omnitrophaceae;g__Candidatus_Omnitrophus;s__uncultured_bacterium	Bacteria	Verrucomicrobiota	Omnitrophia	Omnitrophales	Omnitrophaceae	Candidatus_Omnitrophus	uncultured_bacterium	366	346	356	438	366	1.00686	1.37442	1.49712	1.36506	1.48692
d__Bacteria;p__Chloroflexi;c__Anaerolineae;o__uncultured;f__uncultured;g__uncultured;__	Bacteria	Chloroflexi	Anaerolineae	uncultured	uncultured	uncultured	__	633	593	613	447	357	1.73372	1.40266	1.4603	0.809047	0.842294
d__Bacteria;p__Planctomycetota;c__Phycisphaerae;o__MSBL9;f__SG8-4;g__SG8-4;s__uncultured_bacterium	Bacteria	Planctomycetota	Phycisphaerae	MSBL9	SG8-4	SG8-4	uncultured_bacterium	554	465	509.5	412	338	1.441	1.29283	1.38258	0.89718	0.959464
d__Bacteria;p__Acidobacteriota;c__Aminicenantia;o__Aminicenantales;f__Aminicenantales;g__Aminicenantales;s__uncultured_bacterium	Bacteria	Acidobacteriota	Aminicenantia	Aminicenantales	Aminicenantales	Aminicenantales	uncultured_bacterium	569	540	554.5	537	323	1.56827	1.68508	1.32123	1.07448	0.842475
d__Bacteria;p__Acidobacteriota;c__Aminicenantia;o__Aminicenantales;f__Aminicenantales;g__Aminicenantales;__	Bacteria	Acidobacteriota	Aminicenantia	Aminicenantales	Aminicenantales	Aminicenantales	__	558	502	530	452	320	1.49897	1.41835	1.30895	0.946214	0.873233
d__Bacteria;p__Chloroflexi;c__Anaerolineae;o__Anaerolineales;f__Anaerolineaceae;g__uncultured;s__uncultured_Chloroflexi	Bacteria	Chloroflexi	Anaerolineae	Anaerolineales	Anaerolineaceae	uncultured	uncultured_Chloroflexi	553	605	579	465	319	1.63756	1.45914	1.30486	0.891048	0.796834
d__Bacteria;p__Chloroflexi;c__Anaerolineae;o__Anaerolineales;f__Anaerolineaceae;g__uncultured;__	Bacteria	Chloroflexi	Anaerolineae	Anaerolineales	Anaerolineaceae	uncultured	__	837	886	861.5	470	304	2.43654	1.47483	1.24351	0.605298	0.510357
d__Bacteria;p__Chloroflexi;c__Dehalococcoidia;o__GIF9;f__AB-539-J10;g__SCGC-AB-539-J10;s__uncultured_bacterium	Bacteria	Chloroflexi	Dehalococcoidia	GIF9	AB-539-J10	SCGC-AB-539-J10	uncultured_bacterium	505	429	467	283	303	1.32079	0.888038	1.23942	0.672351	0.938386
d__Bacteria;__;__;__;__;__;__	Bacteria	__	__	__	__	__	__	336	324	330	354	293	0.933324	1.11083	1.19851	1.19019	1.28413
d__Bacteria;p__Desulfobacterota;c__Syntrophia;o__Syntrophales;f__uncultured;g__uncultured;s__uncultured_bacterium	Bacteria	Desulfobacterota	Syntrophia	Syntrophales	uncultured	uncultured	uncultured_bacterium	322	321	321.5	406	281	0.909284	1.27401	1.14943	1.40111	1.2641
d__Bacteria;p__Nitrospirota;c__Thermodesulfovibrionia;o__uncultured;f__uncultured;g__uncultured;s__uncultured_Nitrospirae	Bacteria	Nitrospirota	Thermodesulfovibrionia	uncultured	uncultured	uncultured	uncultured_Nitrospirae	330	279	304.5	305	245	0.861203	0.957073	1.00217	1.11132	1.16368
d__Bacteria;p__Proteobacteria;c__Gammaproteobacteria;o__Burkholderiales;f__Sutterellaceae;g__uncultured;s__uncultured_bacterium	Bacteria	Proteobacteria	Gammaproteobacteria	Burkholderiales	Sutterellaceae	uncultured	uncultured_bacterium	461	344	402.5	291	235	1.13837	0.913142	0.961263	0.802147	0.844419
d__Bacteria;p__Bacteroidota;c__Bacteroidia;o__Bacteroidales;f__Bacteroidetes_vadinHA17;g__Bacteroidetes_vadinHA17;__	Bacteria	Bacteroidota	Bacteroidia	Bacteroidales	Bacteroidetes_vadinHA17	Bacteroidetes_vadinHA17	__	203	128	165.5	280	197	0.468076	0.878624	0.805825	1.8771	1.72157
d__Bacteria;p__TA06;c__TA06;o__TA06;f__TA06;g__TA06;s__uncultured_bacterium	Bacteria	TA06	TA06	TA06	TA06	TA06	uncultured_bacterium	231	201	216	304	190	0.610903	0.953935	0.777191	1.56152	1.2722
d__Bacteria;p__Armatimonadota;c__DG-56;o__DG-56;f__DG-56;g__DG-56;s__uncultured_bacterium	Bacteria	Armatimonadota	DG-56	DG-56	DG-56	DG-56	uncultured_bacterium	226	254	240	243	189	0.678781	0.76252	0.773101	1.12337	1.13895
d__Bacteria;p__Nitrospirota;c__Thermodesulfovibrionia;o__uncultured;f__uncultured;g__uncultured;s__uncultured_prokaryote	Bacteria	Nitrospirota	Thermodesulfovibrionia	uncultured	uncultured	uncultured	uncultured_prokaryote	268	261	264.5	217	186	0.748073	0.680934	0.76083	0.91025	1.01705
d__Bacteria;p__Chloroflexi;c__Dehalococcoidia;o__GIF9;f__GIF9;g__GIF9;s__uncultured_bacterium	Bacteria	Chloroflexi	Dehalococcoidia	GIF9	GIF9	GIF9	uncultured_bacterium	240	290	265	246	175	0.749487	0.771934	0.715834	1.02995	0.955098
d__Bacteria;p__Chloroflexi;c__SHA-26;o__SHA-26;f__SHA-26;g__SHA-26;s__uncultured_Chloroflexi	Bacteria	Chloroflexi	SHA-26	SHA-26	SHA-26	SHA-26	uncultured_Chloroflexi	457	334	395.5	319	174	1.11857	1.001	0.711744	0.894893	0.636295
d__Bacteria;p__Nitrospirota;c__Thermodesulfovibrionia;o__uncultured;f__uncultured;g__uncultured;s__uncultured_bacterium	Bacteria	Nitrospirota	Thermodesulfovibrionia	uncultured	uncultured	uncultured	uncultured_bacterium	321	296	308.5	284	172	0.872516	0.891176	0.703563	1.02139	0.806361
d__Bacteria;p__Desulfobacterota;c__Desulfobacteria;o__Desulfatiglandales;f__Desulfatiglandaceae;g__Desulfatiglans;__	Bacteria	Desulfobacterota	Desulfobacteria	Desulfatiglandales	Desulfatiglandaceae	Desulfatiglans	__	286	293	289.5	219	168	0.81878	0.68721	0.687201	0.83931	0.839299
d__Bacteria;p__Proteobacteria;c__Gammaproteobacteria;o__HOC36;f__HOC36;g__HOC36;s__uncultured_bacterium	Bacteria	Proteobacteria	Gammaproteobacteria	HOC36	HOC36	HOC36	uncultured_bacterium	439	380	409.5	173	165	1.15817	0.542864	0.674929	0.468726	0.582755
d__Bacteria;p__Chloroflexi;c__Dehalococcoidia;o__S085;f__S085;g__S085;s__uncultured_bacterium	Bacteria	Chloroflexi	Dehalococcoidia	S085	S085	S085	uncultured_bacterium	280	235	257.5	237	163	0.728275	0.743693	0.666748	1.02117	0.915517
d__Bacteria;p__MBNT15;c__MBNT15;o__MBNT15;f__MBNT15;g__MBNT15;s__uncultured_prokaryote	Bacteria	MBNT15	MBNT15	MBNT15	MBNT15	MBNT15	uncultured_prokaryote	170	162	166	208	160	0.46949	0.652692	0.654477	1.39022	1.39402
d__Bacteria;p__Acidobacteriota;c__Aminicenantia;o__Aminicenantales;f__Aminicenantales;g__Aminicenantales;s__metagenome	Bacteria	Acidobacteriota	Aminicenantia	Aminicenantales	Aminicenantales	Aminicenantales	metagenome	284	241	262.5	232	157	0.742417	0.728003	0.642206	0.980585	0.86502
d__Bacteria;p__WOR-1;c__WOR-1;o__WOR-1;f__WOR-1;g__WOR-1;s__uncultured_bacterium	Bacteria	WOR-1	WOR-1	WOR-1	WOR-1	WOR-1	uncultured_bacterium	165	155	160	211	154	0.452521	0.662106	0.629934	1.46315	1.39206
d__Bacteria;p__Verrucomicrobiota;c__Kiritimatiellae;o__WCHB1-41;f__WCHB1-41;g__WCHB1-41;s__uncultured_Verrucomicrobia	Bacteria	Verrucomicrobiota	Kiritimatiellae	WCHB1-41	WCHB1-41	WCHB1-41	uncultured_Verrucomicrobia	179	132	155.5	163	129	0.439794	0.511485	0.527672	1.16301	1.19982
d__Bacteria;p__Chloroflexi;c__Anaerolineae;o__Anaerolineales;f__Anaerolineaceae;g__uncultured;s__uncultured_Chlorobi	Bacteria	Chloroflexi	Anaerolineae	Anaerolineales	Anaerolineaceae	uncultured	uncultured_Chlorobi	274	269	271.5	211	123	0.767871	0.662106	0.503129	0.862262	0.655226
d__Bacteria;p__Chloroflexi;c__Dehalococcoidia;o__FS117-23B-02;f__FS117-23B-02;g__FS117-23B-02;s__uncultured_bacterium	Bacteria	Chloroflexi	Dehalococcoidia	FS117-23B-02	FS117-23B-02	FS117-23B-02	uncultured_bacterium	194	159	176.5	150	117	0.499187	0.470692	0.478586	0.942917	0.958732
d__Bacteria;p__Methylomirabilota;c__Methylomirabilia;o__Methylomirabilales;f__Methylomirabilaceae;g__Sh765B-TzT-35;s__uncultured_bacterium	Bacteria	Methylomirabilota	Methylomirabilia	Methylomirabilales	Methylomirabilaceae	Sh765B-TzT-35	uncultured_bacterium	148	125	136.5	156	116	0.386057	0.489519	0.474496	1.268	1.22908
d__Bacteria;p__Acidobacteriota;c__Aminicenantia;o__Aminicenantales;f__Aminicenantales;g__Aminicenantales;s__uncultured_Aminicenantes	Bacteria	Acidobacteriota	Aminicenantia	Aminicenantales	Aminicenantales	Aminicenantales	uncultured_Aminicenantes	177	176	176.5	184	116	0.499187	0.577382	0.474496	1.15664	0.950538
d__Bacteria;p__Myxococcota;c__Myxococcia;o__Myxococcales;f__Anaeromyxobacteraceae;g__Anaeromyxobacter;__	Bacteria	Myxococcota	Myxococcia	Myxococcales	Anaeromyxobacteraceae	Anaeromyxobacter	__	133	96	114.5	140	114	0.323835	0.439312	0.466315	1.35659	1.43998
d__Bacteria;p__Chloroflexi;c__Dehalococcoidia;o__GIF9;f__AB-539-J10;g__SCGC-AB-539-J10;__	Bacteria	Chloroflexi	Dehalococcoidia	GIF9	AB-539-J10	SCGC-AB-539-J10	__	184	135	159.5	101	114	0.451107	0.316932	0.466315	0.702566	1.03371
d__Bacteria;p__Spirochaetota;c__Spirochaetia;o__Spirochaetales;f__Spirochaetaceae;g__Spirochaeta;s__uncultured_bacterium	Bacteria	Spirochaetota	Spirochaetia	Spirochaetales	Spirochaetaceae	Spirochaeta	uncultured_bacterium	105	93	99	132	112	0.279997	0.414209	0.458134	1.47933	1.63621
d__Bacteria;p__Chloroflexi;c__Anaerolineae;o__Anaerolineales;f__Anaerolineaceae;g__RBG-16-58-14;__	Bacteria	Chloroflexi	Anaerolineae	Anaerolineales	Anaerolineaceae	RBG-16-58-14	__	163	0	81.5	146	108	0.230503	0.45814	0.441772	1.98757	1.91656
d__Bacteria;p__Chloroflexi;c__Anaerolineae;o__RBG-13-54-9;f__RBG-13-54-9;g__RBG-13-54-9;__	Bacteria	Chloroflexi	Anaerolineae	RBG-13-54-9	RBG-13-54-9	RBG-13-54-9	__	144	202	173	110	108	0.489288	0.345174	0.441772	0.705462	0.902887
d__Bacteria;p__Bacteroidota;c__Kryptonia;o__Kryptoniales;f__BSV26;g__BSV26;__	Bacteria	Bacteroidota	Kryptonia	Kryptoniales	BSV26	BSV26	__	155	143	149	183	102	0.42141	0.574244	0.417229	1.36267	0.990079
d__Bacteria;p__Proteobacteria;c__Gammaproteobacteria;o__KF-JG30-C25;f__KF-JG30-C25;g__KF-JG30-C25;s__uncultured_organism	Bacteria	Proteobacteria	Gammaproteobacteria	KF-JG30-C25	KF-JG30-C25	KF-JG30-C25	uncultured_organism	158	168	163	130	100	0.461005	0.407933	0.409048	0.884876	0.887296
d__Bacteria;p__Desulfobacterota;c__uncultured;o__uncultured;f__uncultured;g__uncultured;s__uncultured_delta	Bacteria	Desulfobacterota	uncultured	uncultured	uncultured	uncultured	uncultured_delta	109	102	105.5	99	99	0.298381	0.310656	0.404958	1.04114	1.35718
d__Bacteria;p__MBNT15;c__MBNT15;o__MBNT15;f__MBNT15;g__MBNT15;s__uncultured_proteobacterium	Bacteria	MBNT15	MBNT15	MBNT15	MBNT15	MBNT15	uncultured_proteobacterium	160	131	145.5	81	95	0.411511	0.254173	0.388596	0.617659	0.944314
d__Bacteria;p__Acidobacteriota;c__Subgroup_18;o__Subgroup_18;f__Subgroup_18;g__Subgroup_18;__	Bacteria	Acidobacteriota	Subgroup_18	Subgroup_18	Subgroup_18	Subgroup_18	__	125	142	133.5	160	89	0.377572	0.502071	0.364053	1.32974	0.964195
d__Bacteria;p__Proteobacteria;c__Gammaproteobacteria;o__Acidiferrobacterales;f__Acidiferrobacteraceae;g__Sulfurifustis;__	Bacteria	Proteobacteria	Gammaproteobacteria	Acidiferrobacterales	Acidiferrobacteraceae	Sulfurifustis	__	153	170	161.5	99	86	0.456763	0.310656	0.351781	0.680126	0.770162
d__Bacteria;p__Firmicutes;c__Bacilli;o__Bacillales;f__Bacillaceae;g__Bacillus;__	Bacteria	Firmicutes	Bacilli	Bacillales	Bacillaceae	Bacillus	__	97	82	89.5	143	84	0.253129	0.448726	0.3436	1.77272	1.35741
d__Bacteria;p__Chloroflexi;c__Dehalococcoidia;o__GIF9;f__GIF9;g__GIF9;s__uncultured_Chloroflexi	Bacteria	Chloroflexi	Dehalococcoidia	GIF9	GIF9	GIF9	uncultured_Chloroflexi	147	119	133	95	84	0.376158	0.298105	0.3436	0.792499	0.913448
d__Bacteria;p__Proteobacteria;c__Gammaproteobacteria;o__Burkholderiales;f__Sutterellaceae;g__uncultured;__	Bacteria	Proteobacteria	Gammaproteobacteria	Burkholderiales	Sutterellaceae	uncultured	__	111	104	107.5	99	77	0.304037	0.310656	0.314967	1.02177	1.03595
d__Bacteria;p__Nitrospinota;c__P9X2b3D02;o__P9X2b3D02;f__P9X2b3D02;g__P9X2b3D02;s__uncultured_prokaryote	Bacteria	Nitrospinota	P9X2b3D02	P9X2b3D02	P9X2b3D02	P9X2b3D02	uncultured_prokaryote	111	0	55.5	53	76	0.156968	0.166311	0.310877	1.05952	1.98051
d__Bacteria;p__Spirochaetota;c__Spirochaetia;o__Spirochaetales;f__Spirochaetaceae;g__Spirochaeta;s__uncultured_Spirochaetes	Bacteria	Spirochaetota	Spirochaetia	Spirochaetales	Spirochaetaceae	Spirochaeta	uncultured_Spirochaetes	72	82	77	129	76	0.217776	0.404795	0.310877	1.85877	1.42751
d__Bacteria;p__Planctomycetota;__;__;__;__;__	Bacteria	Planctomycetota	__	__	__	__	__	81	56	68.5	84	75	0.193735	0.263587	0.306786	1.36055	1.58353
d__Bacteria;p__Spirochaetota;c__Spirochaetia;o__Spirochaetales;f__Spirochaetaceae;g__Spirochaeta;s__uncultured_soil	Bacteria	Spirochaetota	Spirochaetia	Spirochaetales	Spirochaetaceae	Spirochaeta	uncultured_soil	58	48	53	68	73	0.149897	0.21338	0.298605	1.42351	1.99206
d__Bacteria;p__Spirochaetota;c__Leptospirae;o__Leptospirales;f__Leptospiraceae;g__RBG-16-49-21;__	Bacteria	Spirochaetota	Leptospirae	Leptospirales	Leptospiraceae	RBG-16-49-21	__	68	73	70.5	132	72	0.199392	0.414209	0.294515	2.07736	1.47706
d__Bacteria;p__Calditrichota;c__Calditrichia;o__Calditrichales;f__Calditrichaceae;g__Calditrichaceae;s__uncultured_Deferribacteres	Bacteria	Calditrichota	Calditrichia	Calditrichales	Calditrichaceae	Calditrichaceae	uncultured_Deferribacteres	67	49	58	99	70	0.164039	0.310656	0.286334	1.8938	1.74552
d__Bacteria;p__Desulfobacterota;c__Desulfobaccia;o__Desulfobaccales;f__Desulfobaccaceae;g__Desulfobacca;s__uncultured_delta	Bacteria	Desulfobacterota	Desulfobaccia	Desulfobaccales	Desulfobaccaceae	Desulfobacca	uncultured_delta	95	88	91.5	91	70	0.258785	0.285553	0.286334	1.10344	1.10645
d__Bacteria;p__Acetothermia;c__Acetothermiia;o__Acetothermiia;f__Acetothermiia;g__Acetothermiia;__	Bacteria	Acetothermia	Acetothermiia	Acetothermiia	Acetothermiia	Acetothermiia	__	77	55	66	106	69	0.186665	0.332622	0.282243	1.78192	1.51203
d__Bacteria;p__Actinobacteriota;c__WCHB1-81;o__WCHB1-81;f__WCHB1-81;g__WCHB1-81;s__uncultured_bacterium	Bacteria	Actinobacteriota	WCHB1-81	WCHB1-81	WCHB1-81	WCHB1-81	uncultured_bacterium	88	58	73	78	69	0.206463	0.24476	0.282243	1.18549	1.36704
d__Bacteria;p__Actinobacteriota;c__Thermoleophilia;o__Solirubrobacterales;f__Solirubrobacteraceae;g__Conexibacter;s__metagenome	Bacteria	Actinobacteriota	Thermoleophilia	Solirubrobacterales	Solirubrobacteraceae	Conexibacter	metagenome	130	118	124	114	69	0.350704	0.357726	0.282243	1.02002	0.804792
d__Bacteria;p__Patescibacteria;c__Microgenomatia;o__Candidatus_Chisholmbacteria;f__Candidatus_Chisholmbacteria;g__Candidatus_Chisholmbacteria;s__Candidatus_Chisholmbacteria	Bacteria	Patescibacteria	Microgenomatia	Candidatus_Chisholmbacteria	Candidatus_Chisholmbacteria	Candidatus_Chisholmbacteria	Candidatus_Chisholmbacteria	52	97	74.5	83	66	0.210705	0.260449	0.269972	1.23609	1.28128
d__Bacteria;p__Proteobacteria;c__Gammaproteobacteria;o__Steroidobacterales;f__Steroidobacteraceae;g__uncultured;__	Bacteria	Proteobacteria	Gammaproteobacteria	Steroidobacterales	Steroidobacteraceae	uncultured	__	152	147	149.5	88	63	0.422824	0.276139	0.2577	0.653083	0.609474
d__Bacteria;p__Myxococcota;c__Polyangia;o__Polyangiales;f__Sandaracinaceae;g__uncultured;s__uncultured_bacterium	Bacteria	Myxococcota	Polyangia	Polyangiales	Sandaracinaceae	uncultured	uncultured_bacterium	18	16	17	61	62	0.0480803	0.191415	0.25361	3.98114	5.27471
d__Bacteria;p__Chloroflexi;c__Dehalococcoidia;o__GIF9;f__GIF9;g__GIF9;__	Bacteria	Chloroflexi	Dehalococcoidia	GIF9	GIF9	GIF9	__	76	97	86.5	69	60	0.244644	0.216518	0.245429	0.885034	1.00321
d__Bacteria;p__Chloroflexi;c__Anaerolineae;o__ADurb.Bin180;f__ADurb.Bin180;g__ADurb.Bin180;s__uncultured_bacterium	Bacteria	Chloroflexi	Anaerolineae	ADurb.Bin180	ADurb.Bin180	ADurb.Bin180	uncultured_bacterium	111	114	112.5	99	60	0.318179	0.310656	0.245429	0.976359	0.771356
d__Bacteria;p__Bacteroidota;c__Kryptonia;o__Kryptoniales;f__BSV26;g__BSV26;s__uncultured_bacterium	Bacteria	Bacteroidota	Kryptonia	Kryptoniales	BSV26	BSV26	uncultured_bacterium	79	71	75	64	59	0.212119	0.200828	0.241338	0.946772	1.13775
d__Bacteria;p__Desulfobacterota;c__Syntrophobacteria;o__Syntrophobacterales;f__uncultured;g__uncultured;__	Bacteria	Desulfobacterota	Syntrophobacteria	Syntrophobacterales	uncultured	uncultured	__	85	110	97.5	104	59	0.275755	0.326346	0.241338	1.18347	0.875192
d__Bacteria;p__Calditrichota;c__Calditrichia;o__Calditrichales;f__Calditrichaceae;g__Calorithrix;s__uncultured_bacterium	Bacteria	Calditrichota	Calditrichia	Calditrichales	Calditrichaceae	Calorithrix	uncultured_bacterium	71	69	70	85	56	0.197978	0.266725	0.229067	1.34725	1.15703
d__Bacteria;p__Proteobacteria;c__Gammaproteobacteria;o__Burkholderiales;f__B1-7BS;g__B1-7BS;s__uncultured_beta	Bacteria	Proteobacteria	Gammaproteobacteria	Burkholderiales	B1-7BS	B1-7BS	uncultured_beta	84	80	82	66	56	0.231917	0.207104	0.229067	0.893011	0.987712
d__Bacteria;p__Chloroflexi;c__Anaerolineae;o__SJA-15;f__SJA-15;g__SJA-15;__	Bacteria	Chloroflexi	Anaerolineae	SJA-15	SJA-15	SJA-15	__	75	91	83	87	56	0.234745	0.273001	0.229067	1.16297	0.975811
d__Bacteria;p__Proteobacteria;c__Gammaproteobacteria;o__HOC36;f__HOC36;g__HOC36;s__uncultured_soil	Bacteria	Proteobacteria	Gammaproteobacteria	HOC36	HOC36	HOC36	uncultured_soil	44	63	53.5	62	55	0.151312	0.194553	0.224976	1.28577	1.48684
d__Bacteria;p__Planctomycetota;c__Phycisphaerae;o__MSBL9;f__SG8-4;g__SG8-4;__	Bacteria	Planctomycetota	Phycisphaerae	MSBL9	SG8-4	SG8-4	__	65	57	61	44	55	0.172524	0.13807	0.224976	0.800294	1.30403
d__Bacteria;p__Chloroflexi;c__Anaerolineae;o__SBR1031;f__SBR1031;g__SBR1031;s__uncultured_bacterium	Bacteria	Chloroflexi	Anaerolineae	SBR1031	SBR1031	SBR1031	uncultured_bacterium	58	50	54	81	54	0.152726	0.254173	0.220886	1.66425	1.44629
d__Bacteria;p__Desulfobacterota;c__Desulfuromonadia;o__Geobacterales;f__Geobacteraceae;g__Trichlorobacter;__	Bacteria	Desulfobacterota	Desulfuromonadia	Geobacterales	Geobacteraceae	Trichlorobacter	__	103	89	96	100	54	0.271512	0.313794	0.220886	1.15573	0.813539
d__Bacteria;p__Chloroflexi;c__Anaerolineae;o__Anaerolineales;f__Anaerolineaceae;g__uncultured;s__uncultured_Anaerolineaceae	Bacteria	Chloroflexi	Anaerolineae	Anaerolineales	Anaerolineaceae	uncultured	uncultured_Anaerolineaceae	89	95	92	74	53	0.260199	0.232208	0.216796	0.892423	0.83319
d__Bacteria;p__Verrucomicrobiota;c__Kiritimatiellae;o__WCHB1-41;f__WCHB1-41;g__WCHB1-41;__	Bacteria	Verrucomicrobiota	Kiritimatiellae	WCHB1-41	WCHB1-41	WCHB1-41	__	39	20	29.5	56	49	0.0834335	0.175725	0.200434	2.10617	2.40232
d__Bacteria;p__Chloroflexi;c__Anaerolineae;o__RBG-13-54-9;f__RBG-13-54-9;g__RBG-13-54-9;s__uncultured_bacterium	Bacteria	Chloroflexi	Anaerolineae	RBG-13-54-9	RBG-13-54-9	RBG-13-54-9	uncultured_bacterium	145	150	147.5	66	48	0.417168	0.207104	0.196343	0.496454	0.470658
d__Bacteria;p__Chloroflexi;c__Dehalococcoidia;o__FS117-23B-02;f__FS117-23B-02;g__FS117-23B-02;s__uncultured_Chloroflexi	Bacteria	Chloroflexi	Dehalococcoidia	FS117-23B-02	FS117-23B-02	FS117-23B-02	uncultured_Chloroflexi	41	46	43.5	46	47	0.123029	0.144345	0.192253	1.17326	1.56266
d__Bacteria;p__Patescibacteria;c__Berkelbacteria;o__Berkelbacteria;f__Berkelbacteria;g__Berkelbacteria;s__uncultured_bacterium	Bacteria	Patescibacteria	Berkelbacteria	Berkelbacteria	Berkelbacteria	Berkelbacteria	uncultured_bacterium	81	78	79.5	97	47	0.224846	0.304381	0.192253	1.35373	0.855041
d__Bacteria;p__Planctomycetota;c__Phycisphaerae;o__Phycisphaerales;f__AKAU3564_sediment_group;g__AKAU3564_sediment_group;s__uncultured_bacterium	Bacteria	Planctomycetota	Phycisphaerae	Phycisphaerales	AKAU3564_sediment_group	AKAU3564_sediment_group	uncultured_bacterium	24	36	30	23	46	0.0848476	0.0721727	0.188162	0.850616	2.21765
d__Bacteria;p__Proteobacteria;c__Gammaproteobacteria;o__Burkholderiales;f__Nitrosomonadaceae;g__966-1;s__uncultured_beta	Bacteria	Proteobacteria	Gammaproteobacteria	Burkholderiales	Nitrosomonadaceae	966-1	uncultured_beta	83	85	84	58	46	0.237573	0.182001	0.188162	0.766082	0.792017
d__Bacteria;p__Chloroflexi;c__Dehalococcoidia;__;__;__;__	Bacteria	Chloroflexi	Dehalococcoidia	__	__	__	__	31	17	24	50	45	0.0678781	0.156897	0.184072	2.31146	2.7118
d__Bacteria;p__Actinobacteriota;c__Acidimicrobiia;o__Actinomarinales;f__uncultured;g__uncultured;s__uncultured_actinobacterium	Bacteria	Actinobacteriota	Acidimicrobiia	Actinomarinales	uncultured	uncultured	uncultured_actinobacterium	57	67	62	36	44	0.175352	0.112966	0.179981	0.644225	1.0264
d__Bacteria;p__Planctomycetota;c__Planctomycetes;o__Pirellulales;f__Pirellulaceae;g__uncultured;__	Bacteria	Planctomycetota	Planctomycetes	Pirellulales	Pirellulaceae	uncultured	__	72	104	88	119	44	0.248886	0.373415	0.179981	1.50034	0.723146
d__Bacteria;p__Sva0485;c__Sva0485;o__Sva0485;f__Sva0485;g__Sva0485;s__uncultured_bacterium	Bacteria	Sva0485	Sva0485	Sva0485	Sva0485	Sva0485	uncultured_bacterium	112	81	96.5	139	43	0.272927	0.436174	0.175891	1.59814	0.644462
d__Bacteria;p__MBNT15;c__MBNT15;o__MBNT15;f__MBNT15;g__MBNT15;s__uncultured_delta	Bacteria	MBNT15	MBNT15	MBNT15	MBNT15	MBNT15	uncultured_delta	77	79	78	66	42	0.220604	0.207104	0.1718	0.938806	0.778773
d__Bacteria;p__Bacteroidota;c__Bacteroidia;o__Bacteroidales;f__Bacteroidetes_vadinHA17;g__Bacteroidetes_vadinHA17;s__uncultured_bacterium	Bacteria	Bacteroidota	Bacteroidia	Bacteroidales	Bacteroidetes_vadinHA17	Bacteroidetes_vadinHA17	uncultured_bacterium	78	70	74	61	41	0.209291	0.191415	0.16771	0.914587	0.801324
d__Bacteria;p__Proteobacteria;c__Gammaproteobacteria;o__Methylococcales;f__Methylococcaceae;__;__	Bacteria	Proteobacteria	Gammaproteobacteria	Methylococcales	Methylococcaceae	__	__	56	93	74.5	49	40	0.210705	0.153759	0.163619	0.729737	0.776533
d__Bacteria;p__Planctomycetota;c__Brocadiae;o__SM23-32;f__SM23-32;g__SM23-32;s__Planctomycetes_bacterium	Bacteria	Planctomycetota	Brocadiae	SM23-32	SM23-32	SM23-32	Planctomycetes_bacterium	15	23	19	36	39	0.0537368	0.112966	0.159529	2.10221	2.9687
d__Bacteria;p__Latescibacterota;c__Latescibacteria;o__Latescibacterales;f__Latescibacteraceae;g__Latescibacteraceae;s__uncultured_bacterium	Bacteria	Latescibacterota	Latescibacteria	Latescibacterales	Latescibacteraceae	Latescibacteraceae	uncultured_bacterium	51	59	55	64	39	0.155554	0.200828	0.159529	1.29105	1.02555
d__Bacteria;p__Armatimonadota;c__Chthonomonadetes;o__Chthonomonadales;f__Chthonomonadales;g__Chthonomonadales;s__uncultured_Lutispora	Bacteria	Armatimonadota	Chthonomonadetes	Chthonomonadales	Chthonomonadales	Chthonomonadales	uncultured_Lutispora	0	0	0	0	38	0	0	0.155438	#DIV/0!	#DIV/0!
d__Bacteria;p__Patescibacteria;c__Gracilibacteria;o__Gracilibacteria;f__Gracilibacteria;g__Gracilibacteria;s__uncultured_bacterium	Bacteria	Patescibacteria	Gracilibacteria	Gracilibacteria	Gracilibacteria	Gracilibacteria	uncultured_bacterium	49	46	47.5	31	38	0.134342	0.0972763	0.155438	0.724094	1.15703
d__Bacteria;p__Chloroflexi;c__KD4-96;o__KD4-96;f__KD4-96;g__KD4-96;__	Bacteria	Chloroflexi	KD4-96	KD4-96	KD4-96	KD4-96	__	70	73	71.5	27	38	0.20222	0.0847245	0.155438	0.418971	0.768659
d__Bacteria;p__Chloroflexi;c__Anaerolineae;o__MSB-5B2;f__MSB-5B2;g__MSB-5B2;__	Bacteria	Chloroflexi	Anaerolineae	MSB-5B2	MSB-5B2	MSB-5B2	__	128	175	151.5	36	38	0.428481	0.112966	0.155438	0.263643	0.362766
d__Bacteria;p__Chloroflexi;c__Anaerolineae;o__uncultured;f__uncultured;g__uncultured;s__uncultured_Chloroflexi	Bacteria	Chloroflexi	Anaerolineae	uncultured	uncultured	uncultured	uncultured_Chloroflexi	198	170	184	71	38	0.520399	0.222794	0.155438	0.428122	0.298691
d__Bacteria;p__Verrucomicrobiota;c__Chlamydiae;o__LD1-PA32;f__LD1-PA32;g__LD1-PA32;s__uncultured_bacterium	Bacteria	Verrucomicrobiota	Chlamydiae	LD1-PA32	LD1-PA32	LD1-PA32	uncultured_bacterium	47	42	44.5	48	37	0.125857	0.150621	0.151348	1.19676	1.20253
d__Bacteria;p__Chloroflexi;__;__;__;__;__	Bacteria	Chloroflexi	__	__	__	__	__	52	67	59.5	37	37	0.168281	0.116104	0.151348	0.68994	0.899375
d__Bacteria;p__Myxococcota;c__Polyangia;o__MidBa8;f__MidBa8;g__MidBa8;s__uncultured_bacterium	Bacteria	Myxococcota	Polyangia	MidBa8	MidBa8	MidBa8	uncultured_bacterium	17	11	14	27	36	0.0395956	0.0847245	0.147257	2.13975	3.71904
d__Bacteria;p__Desulfobacterota;c__Desulfuromonadia;o__Desulfuromonadia;f__Desulfuromonadaceae;g__Desulfuromonas;s__uncultured_bacterium	Bacteria	Desulfobacterota	Desulfuromonadia	Desulfuromonadia	Desulfuromonadaceae	Desulfuromonas	uncultured_bacterium	31	22	26.5	46	36	0.0749487	0.144345	0.147257	1.92592	1.96477
d__Bacteria;p__Actinobacteriota;c__Acidimicrobiia;o__Actinomarinales;f__uncultured;g__uncultured;__	Bacteria	Actinobacteriota	Acidimicrobiia	Actinomarinales	uncultured	uncultured	__	77	57	67	77	36	0.189493	0.241622	0.147257	1.2751	0.777112
d__Bacteria;p__Actinobacteriota;c__MB-A2-108;o__MB-A2-108;f__MB-A2-108;g__MB-A2-108;__	Bacteria	Actinobacteriota	MB-A2-108	MB-A2-108	MB-A2-108	MB-A2-108	__	74	65	69.5	58	36	0.196564	0.182001	0.147257	0.925912	0.749158
d__Bacteria;p__Chloroflexi;c__JG30-KF-CM66;o__JG30-KF-CM66;f__JG30-KF-CM66;g__JG30-KF-CM66;s__uncultured_bacterium	Bacteria	Chloroflexi	JG30-KF-CM66	JG30-KF-CM66	JG30-KF-CM66	JG30-KF-CM66	uncultured_bacterium	148	126	137	99	36	0.387471	0.310656	0.147257	0.801754	0.380048
d__Bacteria;p__Verrucomicrobiota;c__Omnitrophia;o__Omnitrophales;f__Omnitrophaceae;g__Candidatus_Omnitrophus;__	Bacteria	Verrucomicrobiota	Omnitrophia	Omnitrophales	Omnitrophaceae	Candidatus_Omnitrophus	__	18	11	14.5	36	35	0.0410097	0.112966	0.143167	2.75462	3.49105
d__Bacteria;p__Acetothermia;c__Acetothermiia;o__Acetothermiia;f__Acetothermiia;g__Acetothermiia;s__uncultured_bacterium	Bacteria	Acetothermia	Acetothermiia	Acetothermiia	Acetothermiia	Acetothermiia	uncultured_bacterium	27	12	19.5	32	35	0.055151	0.100414	0.143167	1.82072	2.59591
d__Bacteria;p__Bacteroidota;c__Bacteroidia;o__Bacteroidales;f__Bacteroidetes_vadinHA17;g__Bacteroidetes_vadinHA17;s__uncultured_soil	Bacteria	Bacteroidota	Bacteroidia	Bacteroidales	Bacteroidetes_vadinHA17	Bacteroidetes_vadinHA17	uncultured_soil	25	36	30.5	38	35	0.0862618	0.119242	0.143167	1.38233	1.65968
d__Bacteria;p__Bacteroidota;c__Bacteroidia;o__Bacteroidales;f__SB-5;g__SB-5;s__uncultured_bacterium	Bacteria	Bacteroidota	Bacteroidia	Bacteroidales	SB-5	SB-5	uncultured_bacterium	25	59	42	44	35	0.118787	0.13807	0.143167	1.16233	1.20524
d__Bacteria;p__Bacteroidota;c__Bacteroidia;o__Sphingobacteriales;f__Lentimicrobiaceae;g__Lentimicrobiaceae;s__uncultured_bacterium	Bacteria	Bacteroidota	Bacteroidia	Sphingobacteriales	Lentimicrobiaceae	Lentimicrobiaceae	uncultured_bacterium	51	52	51.5	39	35	0.145655	0.12238	0.143167	0.840203	0.982917
d__Bacteria;p__Chloroflexi;c__Anaerolineae;o__SBR1031;f__SBR1031;g__SBR1031;s__metagenome	Bacteria	Chloroflexi	Anaerolineae	SBR1031	SBR1031	SBR1031	metagenome	70	67	68.5	23	35	0.193735	0.0721727	0.143167	0.372532	0.738981
d__Bacteria;p__Acidobacteriota;c__Thermoanaerobaculia;o__Thermoanaerobaculales;f__Thermoanaerobaculaceae;g__Subgroup_23;__	Bacteria	Acidobacteriota	Thermoanaerobaculia	Thermoanaerobaculales	Thermoanaerobaculaceae	Subgroup_23	__	82	89	85.5	65	35	0.241816	0.203966	0.143167	0.843478	0.592049
d__Bacteria;p__Acidobacteriota;c__Subgroup_22;o__Subgroup_22;f__Subgroup_22;g__Subgroup_22;s__uncultured_bacterium	Bacteria	Acidobacteriota	Subgroup_22	Subgroup_22	Subgroup_22	Subgroup_22	uncultured_bacterium	56	49	52.5	53	34	0.148483	0.166311	0.139076	1.12007	0.936646
d__Bacteria;p__Bacteroidota;c__Bacteroidia;o__Bacteroidales;f__SB-5;g__SB-5;s__uncultured_Bacteroidetes	Bacteria	Bacteroidota	Bacteroidia	Bacteroidales	SB-5	SB-5	uncultured_Bacteroidetes	26	20	23	27	33	0.0650498	0.0847245	0.134986	1.30245	2.07511
d__Bacteria;p__Planctomycetota;c__Planctomycetes;o__Pirellulales;f__Pirellulaceae;g__uncultured;s__uncultured_bacterium	Bacteria	Planctomycetota	Planctomycetes	Pirellulales	Pirellulaceae	uncultured	uncultured_bacterium	21	27	24	14	33	0.0678781	0.0439312	0.134986	0.647207	1.98865
d__Bacteria;p__SAR324_clade(Marine_group_B);c__SAR324_clade(Marine_group_B);o__SAR324_clade(Marine_group_B);f__SAR324_clade(Marine_group_B);g__SAR324_clade(Marine_group_B);s__uncultured_Desulfobulbaceae	Bacteria	SAR324_clade(Marine_group_B)	SAR324_clade(Marine_group_B)	SAR324_clade(Marine_group_B)	SAR324_clade(Marine_group_B)	SAR324_clade(Marine_group_B)	uncultured_Desulfobulbaceae	86	43	64.5	42	33	0.182422	0.131794	0.134986	0.722464	0.739963
d__Bacteria;p__Actinobacteriota;c__Coriobacteriia;o__OPB41;f__OPB41;g__OPB41;__	Bacteria	Actinobacteriota	Coriobacteriia	OPB41	OPB41	OPB41	__	65	79	72	43	33	0.203634	0.134932	0.134986	0.662617	0.662884
d__Bacteria;p__Spirochaetota;c__Spirochaetia;o__Spirochaetales;f__Spirochaetaceae;g__uncultured;__	Bacteria	Spirochaetota	Spirochaetia	Spirochaetales	Spirochaetaceae	uncultured	__	29	0	14.5	0	32	0.0410097	0	0.130895	0	3.19182
d__Bacteria;p__Desulfobacterota;c__uncultured;o__uncultured;f__uncultured;g__uncultured;__	Bacteria	Desulfobacterota	uncultured	uncultured	uncultured	uncultured	__	34	47	40.5	49	32	0.114544	0.153759	0.130895	1.34236	1.14275
d__Bacteria;p__Patescibacteria;c__ABY1;o__Candidatus_Kerfeldbacteria;f__Candidatus_Kerfeldbacteria;g__Candidatus_Kerfeldbacteria;s__uncultured_bacterium	Bacteria	Patescibacteria	ABY1	Candidatus_Kerfeldbacteria	Candidatus_Kerfeldbacteria	Candidatus_Kerfeldbacteria	uncultured_bacterium	44	56	50	63	32	0.141413	0.19769	0.130895	1.39797	0.925627
d__Bacteria;p__Patescibacteria;c__Parcubacteria;__;__;__;__	Bacteria	Patescibacteria	Parcubacteria	__	__	__	__	24	32	28	43	31	0.0791911	0.134932	0.126805	1.70387	1.60125
d__Bacteria;p__Patescibacteria;c__Microgenomatia;o__Candidatus_Woesebacteria;f__Candidatus_Woesebacteria;g__Candidatus_Woesebacteria;s__uncultured_bacterium	Bacteria	Patescibacteria	Microgenomatia	Candidatus_Woesebacteria	Candidatus_Woesebacteria	Candidatus_Woesebacteria	uncultured_bacterium	33	36	34.5	58	31	0.0975748	0.182001	0.126805	1.86524	1.29957
d__Bacteria;p__Bacteroidota;c__Kryptonia;o__Kryptoniales;f__BSV26;g__BSV26;s__uncultured_soil	Bacteria	Bacteroidota	Kryptonia	Kryptoniales	BSV26	BSV26	uncultured_soil	60	45	52.5	62	31	0.148483	0.194553	0.126805	1.31026	0.854001
d__Bacteria;p__Latescibacterota;c__Latescibacterota;o__Latescibacterota;f__Latescibacterota;g__Latescibacterota;s__uncultured_bacterium	Bacteria	Latescibacterota	Latescibacterota	Latescibacterota	Latescibacterota	Latescibacterota	uncultured_bacterium	73	32	52.5	54	30	0.148483	0.169449	0.122714	1.1412	0.826453
d__Bacteria;p__Patescibacteria;c__Microgenomatia;o__Candidatus_Curtissbacteria;f__Candidatus_Curtissbacteria;g__Candidatus_Curtissbacteria;s__uncultured_bacterium	Bacteria	Patescibacteria	Microgenomatia	Candidatus_Curtissbacteria	Candidatus_Curtissbacteria	Candidatus_Curtissbacteria	uncultured_bacterium	56	76	66	34	30	0.186665	0.10669	0.122714	0.57156	0.657405
d__Bacteria;p__Planctomycetota;c__vadinHA49;o__vadinHA49;f__vadinHA49;g__vadinHA49;s__uncultured_bacterium	Bacteria	Planctomycetota	vadinHA49	vadinHA49	vadinHA49	vadinHA49	uncultured_bacterium	39	25	32	53	29	0.0905041	0.166311	0.118624	1.83761	1.3107
d__Bacteria;p__Firmicutes;__;__;__;__;__	Bacteria	Firmicutes	__	__	__	__	__	56	46	51	56	29	0.144241	0.175725	0.118624	1.21827	0.822401
d__Bacteria;p__Chloroflexi;c__Anaerolineae;o__Thermoflexales;f__Thermoflexaceae;g__Thermoflexus;s__uncultured_bacterium	Bacteria	Chloroflexi	Anaerolineae	Thermoflexales	Thermoflexaceae	Thermoflexus	uncultured_bacterium	23	19	21	25	28	0.0593933	0.0784486	0.114533	1.32083	1.92839
d__Bacteria;p__Calditrichota;c__Calditrichia;o__Calditrichales;f__Calditrichaceae;g__Calditrichaceae;s__uncultured_prokaryote	Bacteria	Calditrichota	Calditrichia	Calditrichales	Calditrichaceae	Calditrichaceae	uncultured_prokaryote	24	28	26	22	28	0.0735346	0.0690348	0.114533	0.938806	1.55755
d__Bacteria;p__Patescibacteria;c__Microgenomatia;o__Candidatus_Woykebacteria;f__Candidatus_Woykebacteria;g__Candidatus_Woykebacteria;s__Candidatus_Woykebacteria	Bacteria	Patescibacteria	Microgenomatia	Candidatus_Woykebacteria	Candidatus_Woykebacteria	Candidatus_Woykebacteria	Candidatus_Woykebacteria	52	44	48	31	28	0.135756	0.0972763	0.114533	0.716551	0.84367
d__Bacteria;p__Patescibacteria;__;__;__;__;__	Bacteria	Patescibacteria	__	__	__	__	__	13	12	12.5	8	27	0.0353532	0.0251036	0.110443	0.710079	3.12399
d__Bacteria;p__Latescibacterota;c__Latescibacterota;o__Latescibacterota;f__Latescibacterota;g__Latescibacterota;s__uncultured_Latescibacteria	Bacteria	Latescibacterota	Latescibacterota	Latescibacterota	Latescibacterota	Latescibacterota	uncultured_Latescibacteria	27	51	39	36	27	0.110302	0.112966	0.110443	1.02415	1.00128
d__Bacteria;p__Chloroflexi;c__Anaerolineae;o__Anaerolineales;f__Anaerolineaceae;g__uncultured;s__uncultured_prokaryote	Bacteria	Chloroflexi	Anaerolineae	Anaerolineales	Anaerolineaceae	uncultured	uncultured_prokaryote	0	0	0	0	26	0	0	0.106353	#DIV/0!	#DIV/0!
d__Bacteria;p__Fibrobacterota;c__Fibrobacteria;o__Fibrobacterales;f__B5-096;g__B5-096;s__uncultured_bacterium	Bacteria	Fibrobacterota	Fibrobacteria	Fibrobacterales	B5-096	B5-096	uncultured_bacterium	0	0	0	6	26	0	0.0188277	0.106353	#DIV/0!	#DIV/0!
d__Bacteria;p__Calditrichota;c__Calditrichia;o__Calditrichales;f__Calditrichaceae;g__Calditrichaceae;s__uncultured_organism	Bacteria	Calditrichota	Calditrichia	Calditrichales	Calditrichaceae	Calditrichaceae	uncultured_organism	5	22	13.5	26	26	0.0381814	0.0815865	0.106353	2.13681	2.78545
d__Bacteria;p__Chloroflexi;c__Dehalococcoidia;o__GIF9;f__AB-539-J10;g__SCGC-AB-539-J10;s__uncultured_Chloroflexi	Bacteria	Chloroflexi	Dehalococcoidia	GIF9	AB-539-J10	SCGC-AB-539-J10	uncultured_Chloroflexi	24	15	19.5	26	26	0.055151	0.0815865	0.106353	1.47933	1.92839
d__Bacteria;p__Chloroflexi;c__Dehalococcoidia;o__RBG-13-46-9;f__RBG-13-46-9;g__RBG-13-46-9;s__uncultured_bacterium	Bacteria	Chloroflexi	Dehalococcoidia	RBG-13-46-9	RBG-13-46-9	RBG-13-46-9	uncultured_bacterium	25	37	31	41	26	0.0876759	0.128656	0.106353	1.4674	1.21302
d__Bacteria;p__LCP-89;c__LCP-89;o__LCP-89;f__LCP-89;g__LCP-89;s__uncultured_bacterium	Bacteria	LCP-89	LCP-89	LCP-89	LCP-89	LCP-89	uncultured_bacterium	36	28	32	17	26	0.0905041	0.053345	0.106353	0.589421	1.17511
d__Bacteria;p__Chloroflexi;c__Anaerolineae;__;__;__;__	Bacteria	Chloroflexi	Anaerolineae	__	__	__	__	22	48	35	43	26	0.0989889	0.134932	0.106353	1.3631	1.07439
d__Bacteria;p__Chloroflexi;c__Anaerolineae;o__MSB-5B2;f__MSB-5B2;g__MSB-5B2;s__uncultured_bacterium	Bacteria	Chloroflexi	Anaerolineae	MSB-5B2	MSB-5B2	MSB-5B2	uncultured_bacterium	78	56	67	28	26	0.189493	0.0878624	0.106353	0.463671	0.561248
d__Bacteria;p__Patescibacteria;c__Parcubacteria;o__GWB1-42-6;f__GWB1-42-6;g__GWB1-42-6;s__uncultured_bacterium	Bacteria	Patescibacteria	Parcubacteria	GWB1-42-6	GWB1-42-6	GWB1-42-6	uncultured_bacterium	12	22	17	46	25	0.0480803	0.144345	0.102262	3.00217	2.1269
d__Bacteria;p__Dependentiae;c__Babeliae;o__Babeliales;f__Babeliales;g__Babeliales;s__uncultured_bacterium	Bacteria	Dependentiae	Babeliae	Babeliales	Babeliales	Babeliales	uncultured_bacterium	27	15	21	24	25	0.0593933	0.0753107	0.102262	1.268	1.72178
d__Bacteria;p__MBNT15;c__MBNT15;o__MBNT15;f__MBNT15;g__MBNT15;s__uncultured_bacterium	Bacteria	MBNT15	MBNT15	MBNT15	MBNT15	MBNT15	uncultured_bacterium	85	25	55	35	25	0.155554	0.109828	0.102262	0.706045	0.657405
d__Bacteria;p__Firmicutes;c__Clostridia;o__Peptostreptococcales-Tissierellales;f__Acidaminobacteraceae;g__Acidaminobacter;__	Bacteria	Firmicutes	Clostridia	Peptostreptococcales-Tissierellales	Acidaminobacteraceae	Acidaminobacter	__	14	16	15	15	24	0.0424238	0.0470692	0.0981716	1.1095	2.31407
d__Bacteria;p__Verrucomicrobiota;c__Verrucomicrobiae;o__Pedosphaerales;f__Pedosphaeraceae;g__uncultured;s__uncultured_bacterium	Bacteria	Verrucomicrobiota	Verrucomicrobiae	Pedosphaerales	Pedosphaeraceae	uncultured	uncultured_bacterium	9	40	24.5	17	24	0.0692922	0.053345	0.0981716	0.769856	1.41678
d__Bacteria;p__Actinobacteriota;c__Thermoleophilia;o__Gaiellales;f__uncultured;g__uncultured;s__uncultured_Rubrobacteraceae	Bacteria	Actinobacteriota	Thermoleophilia	Gaiellales	uncultured	uncultured	uncultured_Rubrobacteraceae	29	32	30.5	47	24	0.0862618	0.147483	0.0981716	1.70972	1.13807
d__Bacteria;p__Actinobacteriota;c__Thermoleophilia;o__Gaiellales;f__uncultured;g__uncultured;s__uncultured_actinobacterium	Bacteria	Actinobacteriota	Thermoleophilia	Gaiellales	uncultured	uncultured	uncultured_actinobacterium	41	38	39.5	27	24	0.111716	0.0847245	0.0981716	0.758391	0.87876
d__Bacteria;p__Chloroflexi;c__Dehalococcoidia;o__GIF9;f__AB-539-J10;g__AB-539-J10;s__uncultured_bacterium	Bacteria	Chloroflexi	Dehalococcoidia	GIF9	AB-539-J10	AB-539-J10	uncultured_bacterium	0	0	0	0	23	0	0	0.0940811	#DIV/0!	#DIV/0!
d__Bacteria;p__Verrucomicrobiota;c__Kiritimatiellae;o__WCHB1-41;f__WCHB1-41;g__WCHB1-41;s__uncultured_organism	Bacteria	Verrucomicrobiota	Kiritimatiellae	WCHB1-41	WCHB1-41	WCHB1-41	uncultured_organism	15	0	7.5	14	23	0.0212119	0.0439312	0.0940811	2.07106	4.4353
d__Bacteria;p__Patescibacteria;c__ABY1;o__Candidatus_Magasanikbacteria;f__Candidatus_Magasanikbacteria;g__Candidatus_Magasanikbacteria;s__uncultured_bacterium	Bacteria	Patescibacteria	ABY1	Candidatus_Magasanikbacteria	Candidatus_Magasanikbacteria	Candidatus_Magasanikbacteria	uncultured_bacterium	0	20	10	0	23	0.0282825	0	0.0940811	0	3.32647
d__Bacteria;p__Myxococcota;c__bacteriap25;o__bacteriap25;f__bacteriap25;g__bacteriap25;s__uncultured_bacterium	Bacteria	Myxococcota	bacteriap25	bacteriap25	bacteriap25	bacteriap25	uncultured_bacterium	22	21	21.5	15	23	0.0608075	0.0470692	0.0940811	0.774069	1.5472
d__Bacteria;p__Firmicutes;c__TSAC18;o__TSAC18;f__TSAC18;g__TSAC18;s__Firmicutes_bacterium	Bacteria	Firmicutes	TSAC18	TSAC18	TSAC18	TSAC18	Firmicutes_bacterium	28	38	33	40	23	0.0933324	0.125518	0.0940811	1.34485	1.00802
d__Bacteria;p__Proteobacteria;c__Gammaproteobacteria;o__Coxiellales;f__Coxiellaceae;g__Coxiella;s__uncultured_bacterium	Bacteria	Proteobacteria	Gammaproteobacteria	Coxiellales	Coxiellaceae	Coxiella	uncultured_bacterium	9	0	4.5	15	22	0.0127271	0.0470692	0.0899906	3.69833	7.07076
d__Bacteria;p__Planctomycetota;c__Pla4_lineage;o__Pla4_lineage;f__Pla4_lineage;g__Pla4_lineage;s__uncultured_bacterium	Bacteria	Planctomycetota	Pla4_lineage	Pla4_lineage	Pla4_lineage	Pla4_lineage	uncultured_bacterium	38	16	27	28	22	0.0763629	0.0878624	0.0899906	1.15059	1.17846
d__Bacteria;p__MBNT15;c__MBNT15;o__MBNT15;f__MBNT15;g__MBNT15;__	Bacteria	MBNT15	MBNT15	MBNT15	MBNT15	MBNT15	__	24	50	37	39	22	0.104645	0.12238	0.0899906	1.16947	0.859957
d__Bacteria;p__Proteobacteria;c__Gammaproteobacteria;o__PLTA13;f__PLTA13;g__PLTA13;s__uncultured_bacterium	Bacteria	Proteobacteria	Gammaproteobacteria	PLTA13	PLTA13	PLTA13	uncultured_bacterium	52	57	54.5	50	22	0.15414	0.156897	0.0899906	1.01789	0.583824
d__Bacteria;p__NKB15;c__NKB15;o__NKB15;f__NKB15;g__NKB15;s__uncultured_bacterium	Bacteria	NKB15	NKB15	NKB15	NKB15	NKB15	uncultured_bacterium	24	0	12	38	21	0.0339391	0.119242	0.0859001	3.51341	2.53101
d__Bacteria;p__Dependentiae;c__Babeliae;o__Babeliales;f__Babeliales;g__Babeliales;s__uncultured_delta	Bacteria	Dependentiae	Babeliae	Babeliales	Babeliales	Babeliales	uncultured_delta	16	22	19	13	21	0.0537368	0.0407933	0.0859001	0.759131	1.59853
d__Bacteria;p__Actinobacteriota;__;__;__;__;__	Bacteria	Actinobacteriota	__	__	__	__	__	0	0	0	0	20	0	0	0.0818096	#DIV/0!	#DIV/0!
d__Bacteria;p__Fibrobacterota;c__Fibrobacteria;o__Fibrobacterales;f__TG3;g__TG3;s__uncultured_bacterium	Bacteria	Fibrobacterota	Fibrobacteria	Fibrobacterales	TG3	TG3	uncultured_bacterium	10	10	10	11	20	0.0282825	0.0345174	0.0818096	1.22045	2.89258
d__Bacteria;p__Poribacteria;c__Poribacteria;o__Poribacteria;f__Poribacteria;g__Poribacteria;s__uncultured_Firmicutes	Bacteria	Poribacteria	Poribacteria	Poribacteria	Poribacteria	Poribacteria	uncultured_Firmicutes	0	34	17	15	20	0.0480803	0.0470692	0.0818096	0.978969	1.70152
d__Bacteria;p__Acidobacteriota;c__Subgroup_21;o__Subgroup_21;f__Subgroup_21;g__Subgroup_21;s__uncultured_bacterium	Bacteria	Acidobacteriota	Subgroup_21	Subgroup_21	Subgroup_21	Subgroup_21	uncultured_bacterium	22	16	19	25	20	0.0537368	0.0784486	0.0818096	1.45987	1.52241
d__Bacteria;p__Actinobacteriota;c__Thermoleophilia;o__Gaiellales;f__uncultured;g__uncultured;__	Bacteria	Actinobacteriota	Thermoleophilia	Gaiellales	uncultured	uncultured	__	25	13	19	20	20	0.0537368	0.0627589	0.0818096	1.16789	1.52241
d__Bacteria;p__Calditrichota;c__Calditrichia;o__Calditrichales;f__Calditrichaceae;g__Caldithrix;s__uncultured_bacterium	Bacteria	Calditrichota	Calditrichia	Calditrichales	Calditrichaceae	Caldithrix	uncultured_bacterium	20	20	20	16	20	0.0565651	0.0502071	0.0818096	0.887599	1.44629
d__Bacteria;p__Desulfobacterota;c__Desulfobaccia;o__Desulfobaccales;f__Desulfobaccaceae;g__Desulfobacca;s__uncultured_bacterium	Bacteria	Desulfobacterota	Desulfobaccia	Desulfobaccales	Desulfobaccaceae	Desulfobacca	uncultured_bacterium	32	16	24	13	20	0.0678781	0.0407933	0.0818096	0.600978	1.20524
d__Bacteria;p__Bacteroidota;c__SJA-28;o__SJA-28;f__SJA-28;g__SJA-28;s__uncultured_bacterium	Bacteria	Bacteroidota	SJA-28	SJA-28	SJA-28	SJA-28	uncultured_bacterium	23	31	27	14	20	0.0763629	0.0439312	0.0818096	0.575296	1.07133
d__Bacteria;p__Desulfobacterota;c__Desulfobacteria;o__Desulfobacterales;f__Desulfosarcinaceae;g__uncultured;__	Bacteria	Desulfobacterota	Desulfobacteria	Desulfobacterales	Desulfosarcinaceae	uncultured	__	35	30	32.5	29	20	0.0919183	0.0910004	0.0818096	0.990014	0.890026
d__Bacteria;p__WS2;c__WS2;o__WS2;f__WS2;g__WS2;s__uncultured_microorganism	Bacteria	WS2	WS2	WS2	WS2	WS2	uncultured_microorganism	13	11	12	19	19	0.0339391	0.0596209	0.0777191	1.75671	2.28996
d__Bacteria;p__Firmicutes;c__Clostridia;o__Clostridia;f__Hungateiclostridiaceae;g__uncultured;s__metagenome	Bacteria	Firmicutes	Clostridia	Clostridia	Hungateiclostridiaceae	uncultured	metagenome	14	11	12.5	21	19	0.0353532	0.0658968	0.0777191	1.86396	2.19836
d__Bacteria;p__Planctomycetota;c__Phycisphaerae;o__CCM11a;f__CCM11a;g__CCM11a;s__uncultured_bacterium	Bacteria	Planctomycetota	Phycisphaerae	CCM11a	CCM11a	CCM11a	uncultured_bacterium	37	22	29.5	36	19	0.0834335	0.112966	0.0777191	1.35396	0.93151
d__Bacteria;p__Verrucomicrobiota;c__Verrucomicrobiae;o__Pedosphaerales;f__Pedosphaeraceae;g__ADurb.Bin118;s__uncultured_bacterium	Bacteria	Verrucomicrobiota	Verrucomicrobiae	Pedosphaerales	Pedosphaeraceae	ADurb.Bin118	uncultured_bacterium	43	34	38.5	35	19	0.108888	0.109828	0.0777191	1.00864	0.713754
d__Bacteria;p__Proteobacteria;c__Alphaproteobacteria;o__Rhizobiales;f__Xanthobacteraceae;__;__	Bacteria	Proteobacteria	Alphaproteobacteria	Rhizobiales	Xanthobacteraceae	__	__	16	68	42	54	19	0.118787	0.169449	0.0777191	1.4265	0.654275
d__Bacteria;p__Desulfobacterota;c__Syntrophia;o__Syntrophales;f__Smithellaceae;g__Smithella;__	Bacteria	Desulfobacterota	Syntrophia	Syntrophales	Smithellaceae	Smithella	__	0	0	0	0	18	0	0	0.0736287	#DIV/0!	#DIV/0!
d__Bacteria;p__WS2;c__WS2;o__WS2;f__WS2;g__WS2;s__uncultured_bacterium	Bacteria	WS2	WS2	WS2	WS2	WS2	uncultured_bacterium	15	5	10	0	18	0.0282825	0	0.0736287	0	2.60333
d__Bacteria;p__Spirochaetota;c__Leptospirae;o__Leptospirales;f__Leptospiraceae;g__RBG-16-49-21;s__uncultured_soil	Bacteria	Spirochaetota	Leptospirae	Leptospirales	Leptospiraceae	RBG-16-49-21	uncultured_soil	17	14	15.5	0	18	0.0438379	0	0.0736287	0	1.67956
d__Bacteria;p__Sva0485;c__Sva0485;o__Sva0485;f__Sva0485;g__Sva0485;s__uncultured_prokaryote	Bacteria	Sva0485	Sva0485	Sva0485	Sva0485	Sva0485	uncultured_prokaryote	19	30	24.5	25	18	0.0692922	0.0784486	0.0736287	1.13214	1.06258
d__Bacteria;p__Chloroflexi;c__Dehalococcoidia;o__SPG12-343-353-B75;f__SPG12-343-353-B75;g__SPG12-343-353-B75;s__uncultured_bacterium	Bacteria	Chloroflexi	Dehalococcoidia	SPG12-343-353-B75	SPG12-343-353-B75	SPG12-343-353-B75	uncultured_bacterium	0	0	0	0	17	0	0	0.0695382	#DIV/0!	#DIV/0!
d__Bacteria;p__Firmicutes;c__Clostridia;o__Clostridiales;f__Clostridiaceae;g__Clostridium_sensu_stricto_1;__	Bacteria	Firmicutes	Clostridia	Clostridiales	Clostridiaceae	Clostridium_sensu_stricto_1	__	0	0	0	11	17	0	0.0345174	0.0695382	#DIV/0!	#DIV/0!
d__Bacteria;p__Patescibacteria;c__Parcubacteria;o__Candidatus_Yanofskybacteria;f__Candidatus_Yanofskybacteria;g__Candidatus_Yanofskybacteria;s__uncultured_bacterium	Bacteria	Patescibacteria	Parcubacteria	Candidatus_Yanofskybacteria	Candidatus_Yanofskybacteria	Candidatus_Yanofskybacteria	uncultured_bacterium	2	7	4.5	10	17	0.0127271	0.0313794	0.0695382	2.46555	5.46377
d__Bacteria;p__Firmicutes;c__Clostridia;o__Clostridia;f__Hungateiclostridiaceae;__;__	Bacteria	Firmicutes	Clostridia	Clostridia	Hungateiclostridiaceae	__	__	0	19	9.5	0	17	0.0268684	0	0.0695382	0	2.5881
d__Bacteria;p__Proteobacteria;c__Gammaproteobacteria;__;__;__;__	Bacteria	Proteobacteria	Gammaproteobacteria	__	__	__	__	22	23	22.5	15	17	0.0636357	0.0470692	0.0695382	0.739666	1.09275
d__Bacteria;p__Sumerlaeota;c__Sumerlaeia;o__Sumerlaeales;f__Sumerlaeaceae;g__Sumerlaea;s__uncultured_bacterium	Bacteria	Sumerlaeota	Sumerlaeia	Sumerlaeales	Sumerlaeaceae	Sumerlaea	uncultured_bacterium	24	29	26.5	18	17	0.0749487	0.056483	0.0695382	0.753622	0.92781
d__Bacteria;p__Zixibacteria;c__Zixibacteria;o__Zixibacteria;f__Zixibacteria;g__Zixibacteria;s__uncultured_bacterium	Bacteria	Zixibacteria	Zixibacteria	Zixibacteria	Zixibacteria	Zixibacteria	uncultured_bacterium	35	25	30	18	17	0.0848476	0.056483	0.0695382	0.665699	0.819565
d__Bacteria;p__Acidobacteriota;c__Vicinamibacteria;o__Vicinamibacterales;f__uncultured;g__uncultured;s__uncultured_bacterium	Bacteria	Acidobacteriota	Vicinamibacteria	Vicinamibacterales	uncultured	uncultured	uncultured_bacterium	35	71	53	47	17	0.149897	0.147483	0.0695382	0.983895	0.463905
d__Bacteria;p__Actinobacteriota;c__Coriobacteriia;o__OPB41;f__OPB41;g__OPB41;s__uncultured_soil	Bacteria	Actinobacteriota	Coriobacteriia	OPB41	OPB41	OPB41	uncultured_soil	12	0	6	24	16	0.0169695	0.0753107	0.0654477	4.43799	3.85678
d__Bacteria;p__Armatimonadota;__;__;__;__;__	Bacteria	Armatimonadota	__	__	__	__	__	15	0	7.5	0	16	0.0212119	0	0.0654477	0	3.08542
d__Bacteria;p__Latescibacterota;__;__;__;__;__	Bacteria	Latescibacterota	__	__	__	__	__	0	27	13.5	12	16	0.0381814	0.0376553	0.0654477	0.986221	1.71412
d__Bacteria;p__Verrucomicrobiota;c__Verrucomicrobiae;o__Pedosphaerales;f__Pedosphaeraceae;g__Pedosphaeraceae;s__uncultured_bacterium	Bacteria	Verrucomicrobiota	Verrucomicrobiae	Pedosphaerales	Pedosphaeraceae	Pedosphaeraceae	uncultured_bacterium	25	9	17	24	16	0.0480803	0.0753107	0.0654477	1.56635	1.36122
d__Bacteria;p__Desulfobacterota;c__Syntrophia;o__Syntrophales;f__uncultured;g__uncultured;s__uncultured_Syntrophaceae	Bacteria	Desulfobacterota	Syntrophia	Syntrophales	uncultured	uncultured	uncultured_Syntrophaceae	18	20	19	0	16	0.0537368	0	0.0654477	0	1.21793
d__Bacteria;p__Desulfobacterota;c__uncultured;o__uncultured;f__uncultured;g__uncultured;s__uncultured_sludge	Bacteria	Desulfobacterota	uncultured	uncultured	uncultured	uncultured	uncultured_sludge	35	36	35.5	21	16	0.100403	0.0658968	0.0654477	0.656323	0.65185
d__Bacteria;p__Desulfobacterota;c__Syntrophobacteria;o__Syntrophobacterales;f__uncultured;g__uncultured;s__Deltaproteobacteria_bacterium	Bacteria	Desulfobacterota	Syntrophobacteria	Syntrophobacterales	uncultured	uncultured	Deltaproteobacteria_bacterium	0	0	0	0	15	0	0	0.0613572	#DIV/0!	#DIV/0!
d__Bacteria;p__Latescibacterota;c__Latescibacterota;o__Latescibacterota;f__Latescibacterota;g__Latescibacterota;s__uncultured_soil	Bacteria	Latescibacterota	Latescibacterota	Latescibacterota	Latescibacterota	Latescibacterota	uncultured_soil	9	21	15	7	15	0.0424238	0.0219656	0.0613572	0.517766	1.44629
d__Bacteria;p__Methylomirabilota;c__Methylomirabilia;o__Methylomirabilales;f__Methylomirabilaceae;g__Z114MB74;s__uncultured_bacterium	Bacteria	Methylomirabilota	Methylomirabilia	Methylomirabilales	Methylomirabilaceae	Z114MB74	uncultured_bacterium	55	19	37	28	15	0.104645	0.0878624	0.0613572	0.839621	0.586335
d__Bacteria;p__Planctomycetota;c__Phycisphaerae;o__mle1-8;f__mle1-8;g__mle1-8;s__uncultured_Schlesneria	Bacteria	Planctomycetota	Phycisphaerae	mle1-8	mle1-8	mle1-8	uncultured_Schlesneria	20	55	37.5	25	15	0.10606	0.0784486	0.0613572	0.739666	0.578517
d__Bacteria;p__Planctomycetota;c__Phycisphaerae;o__Phycisphaerales;f__AKAU3564_sediment_group;g__AKAU3564_sediment_group;__	Bacteria	Planctomycetota	Phycisphaerae	Phycisphaerales	AKAU3564_sediment_group	AKAU3564_sediment_group	__	62	34	48	42	15	0.135756	0.131794	0.0613572	0.970811	0.451966
d__Bacteria;p__Patescibacteria;c__Microgenomatia;o__Candidatus_Beckwithbacteria;f__Candidatus_Beckwithbacteria;g__Candidatus_Beckwithbacteria;s__uncultured_bacterium	Bacteria	Patescibacteria	Microgenomatia	Candidatus_Beckwithbacteria	Candidatus_Beckwithbacteria	Candidatus_Beckwithbacteria	uncultured_bacterium	7	0	3.5	5	14	0.00989889	0.0156897	0.0572667	1.585	5.78517
d__Bacteria;p__Planctomycetota;c__Phycisphaerae;o__MSBL9;f__SG8-4;g__SG8-4;s__uncultured_organism	Bacteria	Planctomycetota	Phycisphaerae	MSBL9	SG8-4	SG8-4	uncultured_organism	0	15	7.5	27	14	0.0212119	0.0847245	0.0572667	3.99419	2.69975
d__Bacteria;p__uncultured;c__uncultured;o__uncultured;f__uncultured;g__uncultured;s__uncultured_bacterium	Bacteria	uncultured	uncultured	uncultured	uncultured	uncultured	uncultured_bacterium	0	20	10	12	14	0.0282825	0.0376553	0.0572667	1.3314	2.02481
d__Bacteria;p__Planctomycetota;c__Pla3_lineage;o__Pla3_lineage;f__Pla3_lineage;g__Pla3_lineage;__	Bacteria	Planctomycetota	Pla3_lineage	Pla3_lineage	Pla3_lineage	Pla3_lineage	__	13	23	18	28	14	0.0509086	0.0878624	0.0572667	1.72589	1.12489
d__Bacteria;p__Chloroflexi;c__Anaerolineae;o__SBR1031;f__SBR1031;g__SBR1031;__	Bacteria	Chloroflexi	Anaerolineae	SBR1031	SBR1031	SBR1031	__	11	27	19	34	14	0.0537368	0.10669	0.0572667	1.98542	1.06569
d__Bacteria;p__Myxococcota;c__Polyangia;o__Haliangiales;f__Haliangiaceae;g__Haliangium;__	Bacteria	Myxococcota	Polyangia	Haliangiales	Haliangiaceae	Haliangium	__	17	22	19.5	17	14	0.055151	0.053345	0.0572667	0.967255	1.03836
d__Bacteria;p__Calditrichota;c__Calditrichia;o__Calditrichales;f__Calditrichaceae;g__Calditrichaceae;s__uncultured_bacterium	Bacteria	Calditrichota	Calditrichia	Calditrichales	Calditrichaceae	Calditrichaceae	uncultured_bacterium	24	18	21	11	14	0.0593933	0.0345174	0.0572667	0.581166	0.964195
d__Bacteria;p__Acidobacteriota;c__Acidobacteriota;o__Acidobacteriota;f__Acidobacteriota;g__Acidobacteriota;s__uncultured_Acidobacterium	Bacteria	Acidobacteriota	Acidobacteriota	Acidobacteriota	Acidobacteriota	Acidobacteriota	uncultured_Acidobacterium	18	25	21.5	16	14	0.0608075	0.0502071	0.0572667	0.825673	0.941772
d__Bacteria;p__Planctomycetota;c__Pla4_lineage;o__Pla4_lineage;f__Pla4_lineage;g__Pla4_lineage;__	Bacteria	Planctomycetota	Pla4_lineage	Pla4_lineage	Pla4_lineage	Pla4_lineage	__	14	0	7	19	13	0.0197978	0.0596209	0.0531763	3.0115	2.68597
d__Bacteria;p__Patescibacteria;c__Berkelbacteria;o__Berkelbacteria;f__Berkelbacteria;g__Berkelbacteria;__	Bacteria	Patescibacteria	Berkelbacteria	Berkelbacteria	Berkelbacteria	Berkelbacteria	__	10	6	8	26	13	0.022626	0.0815865	0.0531763	3.60587	2.35022
d__Bacteria;p__Patescibacteria;c__Berkelbacteria;o__Berkelbacteria;f__Berkelbacteria;g__Berkelbacteria;s__Candidatus_Berkelbacteria	Bacteria	Patescibacteria	Berkelbacteria	Berkelbacteria	Berkelbacteria	Berkelbacteria	Candidatus_Berkelbacteria	10	9	9.5	11	13	0.0268684	0.0345174	0.0531763	1.28468	1.97914
d__Bacteria;p__Planctomycetota;c__Planctomycetes;o__Pirellulales;f__Pirellulaceae;g__Pirellula;s__uncultured_bacterium	Bacteria	Planctomycetota	Planctomycetes	Pirellulales	Pirellulaceae	Pirellula	uncultured_bacterium	6	20	13	14	13	0.0367673	0.0439312	0.0531763	1.19484	1.44629
d__Bacteria;p__Spirochaetota;c__Leptospirae;o__Leptospirales;f__Leptospiraceae;g__RBG-16-49-21;s__uncultured_organism	Bacteria	Spirochaetota	Leptospirae	Leptospirales	Leptospiraceae	RBG-16-49-21	uncultured_organism	16	12	14	14	13	0.0395956	0.0439312	0.0531763	1.1095	1.34299
d__Bacteria;p__Actinobacteriota;c__RBG-16-55-12;o__RBG-16-55-12;f__RBG-16-55-12;g__RBG-16-55-12;s__uncultured_actinomycete	Bacteria	Actinobacteriota	RBG-16-55-12	RBG-16-55-12	RBG-16-55-12	RBG-16-55-12	uncultured_actinomycete	27	15	21	11	13	0.0593933	0.0345174	0.0531763	0.581166	0.895324
d__Bacteria;p__Actinobacteriota;c__Acidimicrobiia;__;__;__;__	Bacteria	Actinobacteriota	Acidimicrobiia	__	__	__	__	23	21	22	13	13	0.0622216	0.0407933	0.0531763	0.655613	0.854627
d__Bacteria;p__Nitrospinota;c__P9X2b3D02;o__P9X2b3D02;f__P9X2b3D02;g__P9X2b3D02;s__uncultured_bacterium	Bacteria	Nitrospinota	P9X2b3D02	P9X2b3D02	P9X2b3D02	P9X2b3D02	uncultured_bacterium	19	27	23	24	13	0.0650498	0.0753107	0.0531763	1.15774	0.817469
d__Bacteria;p__Actinobacteriota;c__Acidimicrobiia;o__IMCC26256;f__IMCC26256;g__IMCC26256;__	Bacteria	Actinobacteriota	Acidimicrobiia	IMCC26256	IMCC26256	IMCC26256	__	30	38	34	24	13	0.0961606	0.0753107	0.0531763	0.783175	0.552994
d__Bacteria;p__Proteobacteria;c__Gammaproteobacteria;o__Burkholderiales;f__B1-7BS;g__B1-7BS;s__uncultured_bacterium	Bacteria	Proteobacteria	Gammaproteobacteria	Burkholderiales	B1-7BS	B1-7BS	uncultured_bacterium	33	43	38	21	13	0.107474	0.0658968	0.0531763	0.613144	0.494784
d__Bacteria;p__Firmicutes;c__Syntrophomonadia;o__Syntrophomonadales;f__Syntrophomonadaceae;g__Syntrophomonas;__	Bacteria	Firmicutes	Syntrophomonadia	Syntrophomonadales	Syntrophomonadaceae	Syntrophomonas	__	5	0	2.5	0	12	0.00707064	0	0.0490858	0	6.9422
d__Bacteria;p__Actinobacteriota;c__Actinobacteria;o__Frankiales;f__Geodermatophilaceae;g__Blastococcus;__	Bacteria	Actinobacteriota	Actinobacteria	Frankiales	Geodermatophilaceae	Blastococcus	__	11	0	5.5	13	12	0.0155554	0.0407933	0.0490858	2.62245	3.15555
d__Bacteria;p__Caldatribacteriota;c__JS1;o__JS1;f__JS1;g__JS1;s__uncultured_bacterium	Bacteria	Caldatribacteriota	JS1	JS1	JS1	JS1	uncultured_bacterium	0	14	7	25	12	0.0197978	0.0784486	0.0490858	3.96249	2.47936
d__Bacteria;p__Latescibacterota;c__Latescibacteria;o__Latescibacterales;f__Latescibacteraceae;g__Latescibacteraceae;__	Bacteria	Latescibacterota	Latescibacteria	Latescibacterales	Latescibacteraceae	Latescibacteraceae	__	0	15	7.5	15	12	0.0212119	0.0470692	0.0490858	2.219	2.31407
d__Bacteria;p__Proteobacteria;c__Gammaproteobacteria;o__Burkholderiales;f__Methylophilaceae;__;__	Bacteria	Proteobacteria	Gammaproteobacteria	Burkholderiales	Methylophilaceae	__	__	16	0	8	0	12	0.022626	0	0.0490858	0	2.16944
d__Bacteria;p__Chloroflexi;c__Anaerolineae;o__Anaerolineales;f__Anaerolineaceae;g__Pelolinea;s__uncultured_bacterium	Bacteria	Chloroflexi	Anaerolineae	Anaerolineales	Anaerolineaceae	Pelolinea	uncultured_bacterium	13	10	11.5	11	12	0.0325249	0.0345174	0.0490858	1.06126	1.50917
d__Bacteria;p__Acidobacteriota;c__Subgroup_22;o__Subgroup_22;f__Subgroup_22;g__Subgroup_22;s__uncultured_organism	Bacteria	Acidobacteriota	Subgroup_22	Subgroup_22	Subgroup_22	Subgroup_22	uncultured_organism	17	10	13.5	0	12	0.0381814	0	0.0490858	0	1.28559
d__Bacteria;p__Bacteroidota;c__Bacteroidia;o__Bacteroidales;f__Bacteroidetes_BD2-2;g__Bacteroidetes_BD2-2;s__uncultured_Bacteroidetes	Bacteria	Bacteroidota	Bacteroidia	Bacteroidales	Bacteroidetes_BD2-2	Bacteroidetes_BD2-2	uncultured_Bacteroidetes	15	16	15.5	16	12	0.0438379	0.0502071	0.0490858	1.14529	1.11971
d__Bacteria;p__Planctomycetota;c__SPG12-343-353-B69;o__SPG12-343-353-B69;f__SPG12-343-353-B69;g__SPG12-343-353-B69;s__uncultured_bacterium	Bacteria	Planctomycetota	SPG12-343-353-B69	SPG12-343-353-B69	SPG12-343-353-B69	SPG12-343-353-B69	uncultured_bacterium	17	15	16	0	12	0.0452521	0	0.0490858	0	1.08472
d__Bacteria;p__Chloroflexi;c__Dehalococcoidia;o__661239;f__661239;g__661239;s__uncultured_bacterium	Bacteria	Chloroflexi	Dehalococcoidia	661239	661239	661239	uncultured_bacterium	17	21	19	19	12	0.0537368	0.0596209	0.0490858	1.1095	0.913448
d__Bacteria;p__Sumerlaeota;c__Sumerlaeia;o__Sumerlaeales;f__Sumerlaeaceae;g__Sumerlaea;s__uncultured_organism	Bacteria	Sumerlaeota	Sumerlaeia	Sumerlaeales	Sumerlaeaceae	Sumerlaea	uncultured_organism	26	12	19	11	12	0.0537368	0.0345174	0.0490858	0.642341	0.913448
d__Bacteria;p__Verrucomicrobiota;c__Chlamydiae;o__LD1-PA32;f__LD1-PA32;g__LD1-PA32;s__uncultured_microorganism	Bacteria	Verrucomicrobiota	Chlamydiae	LD1-PA32	LD1-PA32	LD1-PA32	uncultured_microorganism	26	21	23.5	9	12	0.066464	0.0282415	0.0490858	0.424914	0.738532
d__Bacteria;p__Elusimicrobiota;c__Lineage_IIc;o__Lineage_IIc;f__Lineage_IIc;g__Lineage_IIc;__	Bacteria	Elusimicrobiota	Lineage_IIc	Lineage_IIc	Lineage_IIc	Lineage_IIc	__	0	0	0	0	11	0	0	0.0449953	#DIV/0!	#DIV/0!
d__Bacteria;p__Firmicutes;c__Clostridia;o__Clostridia;f__Hungateiclostridiaceae;g__uncultured;__	Bacteria	Firmicutes	Clostridia	Clostridia	Hungateiclostridiaceae	uncultured	__	0	0	0	0	11	0	0	0.0449953	#DIV/0!	#DIV/0!
d__Bacteria;p__Bacteroidota;c__Bacteroidia;o__Cytophagales;f__Cyclobacteriaceae;g__uncultured;__	Bacteria	Bacteroidota	Bacteroidia	Cytophagales	Cyclobacteriaceae	uncultured	__	0	6	3	7	11	0.00848476	0.0219656	0.0449953	2.58883	5.30307
d__Bacteria;p__GN01;c__GN01;o__GN01;f__GN01;g__GN01;s__uncultured_bacterium	Bacteria	GN01	GN01	GN01	GN01	GN01	uncultured_bacterium	0	9	4.5	25	11	0.0127271	0.0784486	0.0449953	6.16388	3.53538
d__Bacteria;p__Armatimonadota;c__DG-56;o__DG-56;f__DG-56;g__DG-56;__	Bacteria	Armatimonadota	DG-56	DG-56	DG-56	DG-56	__	0	13	6.5	17	11	0.0183837	0.053345	0.0449953	2.90177	2.44757
d__Bacteria;p__Verrucomicrobiota;c__Kiritimatiellae;o__WCHB1-41;f__WCHB1-41;g__WCHB1-41;s__metagenome	Bacteria	Verrucomicrobiota	Kiritimatiellae	WCHB1-41	WCHB1-41	WCHB1-41	metagenome	16	0	8	17	11	0.022626	0.053345	0.0449953	2.35768	1.98865
d__Bacteria;p__Firmicutes;c__Clostridia;o__Peptostreptococcales-Tissierellales;f__Peptostreptococcaceae;g__Romboutsia;__	Bacteria	Firmicutes	Clostridia	Peptostreptococcales-Tissierellales	Peptostreptococcaceae	Romboutsia	__	17	0	8.5	18	11	0.0240402	0.056483	0.0449953	2.34953	1.87167
d__Bacteria;p__Gemmatimonadota;c__MD2902-B12;o__MD2902-B12;f__MD2902-B12;g__MD2902-B12;__	Bacteria	Gemmatimonadota	MD2902-B12	MD2902-B12	MD2902-B12	MD2902-B12	__	14	6	10	10	11	0.0282825	0.0313794	0.0449953	1.1095	1.59092
d__Bacteria;p__Proteobacteria;c__Gammaproteobacteria;o__Methylococcales;f__Methylococcaceae;g__Methylococcaceae;s__uncultured_bacterium	Bacteria	Proteobacteria	Gammaproteobacteria	Methylococcales	Methylococcaceae	Methylococcaceae	uncultured_bacterium	9	11	10	13	11	0.0282825	0.0407933	0.0449953	1.44235	1.59092
d__Bacteria;p__Acidobacteriota;c__Vicinamibacteria;o__Vicinamibacterales;f__Vicinamibacteraceae;__;__	Bacteria	Acidobacteriota	Vicinamibacteria	Vicinamibacterales	Vicinamibacteraceae	__	__	8	22	15	18	11	0.0424238	0.056483	0.0449953	1.3314	1.06061
d__Bacteria;p__NB1-j;c__NB1-j;o__NB1-j;f__NB1-j;g__NB1-j;s__uncultured_Desulfoglaeba	Bacteria	NB1-j	NB1-j	NB1-j	NB1-j	NB1-j	uncultured_Desulfoglaeba	13	19	16	16	11	0.0452521	0.0502071	0.0449953	1.1095	0.994326
d__Bacteria;p__Proteobacteria;c__Alphaproteobacteria;o__Rhizobiales;f__Beijerinckiaceae;g__Methylocystis;__	Bacteria	Proteobacteria	Alphaproteobacteria	Rhizobiales	Beijerinckiaceae	Methylocystis	__	17	18	17.5	22	11	0.0494944	0.0690348	0.0449953	1.3948	0.909098
d__Bacteria;p__Actinobacteriota;c__Thermoleophilia;o__Gaiellales;f__uncultured;g__uncultured;s__metagenome	Bacteria	Actinobacteriota	Thermoleophilia	Gaiellales	uncultured	uncultured	metagenome	21	24	22.5	24	11	0.0636357	0.0753107	0.0449953	1.18347	0.707076
d__Bacteria;p__Gemmatimonadota;c__Gemmatimonadetes;o__Gemmatimonadales;f__Gemmatimonadaceae;g__uncultured;s__uncultured_prokaryote	Bacteria	Gemmatimonadota	Gemmatimonadetes	Gemmatimonadales	Gemmatimonadaceae	uncultured	uncultured_prokaryote	19	28	23.5	12	11	0.066464	0.0376553	0.0449953	0.566552	0.676988
d__Bacteria;p__Schekmanbacteria;c__Schekmanbacteria;o__Schekmanbacteria;f__Schekmanbacteria;g__Schekmanbacteria;s__Candidatus_Schekmanbacteria	Bacteria	Schekmanbacteria	Schekmanbacteria	Schekmanbacteria	Schekmanbacteria	Schekmanbacteria	Candidatus_Schekmanbacteria	0	0	0	0	10	0	0	0.0409048	#DIV/0!	#DIV/0!
d__Bacteria;p__WPS-2;c__WPS-2;o__WPS-2;f__WPS-2;g__WPS-2;s__bacterium_ADurb.Bin236	Bacteria	WPS-2	WPS-2	WPS-2	WPS-2	WPS-2	bacterium_ADurb.Bin236	8	5	6.5	0	10	0.0183837	0	0.0409048	0	2.22506
d__Bacteria;p__Proteobacteria;c__Gammaproteobacteria;o__Diplorickettsiales;f__Diplorickettsiaceae;g__uncultured;s__uncultured_bacterium	Bacteria	Proteobacteria	Gammaproteobacteria	Diplorickettsiales	Diplorickettsiaceae	uncultured	uncultured_bacterium	6	9	7.5	27	10	0.0212119	0.0847245	0.0409048	3.99419	1.92839
d__Bacteria;p__Chloroflexi;c__Dehalococcoidia;o__DscP2;f__DscP2;g__DscP2;s__uncultured_eubacterium	Bacteria	Chloroflexi	Dehalococcoidia	DscP2	DscP2	DscP2	uncultured_eubacterium	17	0	8.5	0	10	0.0240402	0	0.0409048	0	1.70152
d__Bacteria;p__Chloroflexi;c__Anaerolineae;o__Caldilineales;f__Caldilineaceae;g__uncultured;s__uncultured_bacterium	Bacteria	Chloroflexi	Anaerolineae	Caldilineales	Caldilineaceae	uncultured	uncultured_bacterium	9	11	10	5	10	0.0282825	0.0156897	0.0409048	0.554749	1.44629
d__Bacteria;p__Sumerlaeota;c__Sumerlaeia;o__Sumerlaeales;f__Sumerlaeaceae;g__Sumerlaea;s__uncultured_Candidatus	Bacteria	Sumerlaeota	Sumerlaeia	Sumerlaeales	Sumerlaeaceae	Sumerlaea	uncultured_Candidatus	11	9	10	9	10	0.0282825	0.0282415	0.0409048	0.998549	1.44629
d__Bacteria;p__Proteobacteria;c__Gammaproteobacteria;o__Burkholderiales;f__Hydrogenophilaceae;g__Thiobacillus;__	Bacteria	Proteobacteria	Gammaproteobacteria	Burkholderiales	Hydrogenophilaceae	Thiobacillus	__	12	11	11.5	9	10	0.0325249	0.0282415	0.0409048	0.868303	1.25765
d__Bacteria;p__Patescibacteria;c__ABY1;__;__;__;__	Bacteria	Patescibacteria	ABY1	__	__	__	__	10	15	12.5	9	10	0.0353532	0.0282415	0.0409048	0.798839	1.15703
d__Bacteria;p__Verrucomicrobiota;c__Verrucomicrobiae;o__Pedosphaerales;f__Pedosphaeraceae;g__ADurb.Bin063-1;s__uncultured_bacterium	Bacteria	Verrucomicrobiota	Verrucomicrobiae	Pedosphaerales	Pedosphaeraceae	ADurb.Bin063-1	uncultured_bacterium	14	12	13	12	10	0.0367673	0.0376553	0.0409048	1.02415	1.11253
d__Bacteria;p__Chloroflexi;c__Dehalococcoidia;o__FW22;f__FW22;g__FW22;s__uncultured_bacterium	Bacteria	Chloroflexi	Dehalococcoidia	FW22	FW22	FW22	uncultured_bacterium	8	21	14.5	25	10	0.0410097	0.0784486	0.0409048	1.91293	0.997443
d__Bacteria;p__Verrucomicrobiota;c__Lentisphaeria;o__Oligosphaerales;f__Lenti-02;g__Lenti-02;s__uncultured_bacterium	Bacteria	Verrucomicrobiota	Lentisphaeria	Oligosphaerales	Lenti-02	Lenti-02	uncultured_bacterium	18	11	14.5	10	10	0.0410097	0.0313794	0.0409048	0.765171	0.997443
d__Bacteria;p__Planctomycetota;c__Phycisphaerae;o__MSBL9;f__SG8-4;g__SG8-4;s__uncultured_Planctomycetales	Bacteria	Planctomycetota	Phycisphaerae	MSBL9	SG8-4	SG8-4	uncultured_Planctomycetales	14	17	15.5	16	10	0.0438379	0.0502071	0.0409048	1.14529	0.933092
d__Bacteria;p__Sumerlaeota;c__Sumerlaeia;o__Sumerlaeales;f__Sumerlaeaceae;g__Sumerlaea;s__uncultured_soil	Bacteria	Sumerlaeota	Sumerlaeia	Sumerlaeales	Sumerlaeaceae	Sumerlaea	uncultured_soil	9	30	19.5	6	10	0.055151	0.0188277	0.0409048	0.341384	0.741688
d__Bacteria;p__Bacteroidota;c__Bacteroidia;o__Bacteroidales;f__Bacteroidetes_BD2-2;g__Bacteroidetes_BD2-2;__	Bacteria	Bacteroidota	Bacteroidia	Bacteroidales	Bacteroidetes_BD2-2	Bacteroidetes_BD2-2	__	49	17	33	22	10	0.0933324	0.0690348	0.0409048	0.739666	0.43827
d__Bacteria;p__Desulfobacterota;c__Syntrophobacteria;o__Syntrophobacterales;f__Syntrophobacteraceae;g__Syntrophobacter;s__uncultured_bacterium	Bacteria	Desulfobacterota	Syntrophobacteria	Syntrophobacterales	Syntrophobacteraceae	Syntrophobacter	uncultured_bacterium	0	0	0	0	9	0	0	0.0368143	#DIV/0!	#DIV/0!
d__Bacteria;p__Zixibacteria;c__Zixibacteria;o__Zixibacteria;f__Zixibacteria;g__Zixibacteria;s__candidate_division	Bacteria	Zixibacteria	Zixibacteria	Zixibacteria	Zixibacteria	Zixibacteria	candidate_division	0	0	0	0	9	0	0	0.0368143	#DIV/0!	#DIV/0!
d__Bacteria;p__Planctomycetota;c__Phycisphaerae;o__MSBL9;f__SM23-30;g__SM23-30;s__uncultured_bacterium	Bacteria	Planctomycetota	Phycisphaerae	MSBL9	SM23-30	SM23-30	uncultured_bacterium	5	0	2.5	7	9	0.00707064	0.0219656	0.0368143	3.1066	5.20665
d__Bacteria;p__Chloroflexi;c__Dehalococcoidia;o__RBG-13-46-9;f__RBG-13-46-9;g__RBG-13-46-9;s__Chloroflexi_bacterium	Bacteria	Chloroflexi	Dehalococcoidia	RBG-13-46-9	RBG-13-46-9	RBG-13-46-9	Chloroflexi_bacterium	10	0	5	0	9	0.0141413	0	0.0368143	0	2.60333
d__Bacteria;p__Acidobacteriota;c__Vicinamibacteria;o__Subgroup_17;f__Subgroup_17;g__Subgroup_17;__	Bacteria	Acidobacteriota	Vicinamibacteria	Subgroup_17	Subgroup_17	Subgroup_17	__	11	7	9	0	9	0.0254543	0	0.0368143	0	1.44629
d__Bacteria;p__Chloroflexi;c__Dehalococcoidia;o__SAR202_clade;f__SAR202_clade;g__SAR202_clade;s__uncultured_bacterium	Bacteria	Chloroflexi	Dehalococcoidia	SAR202_clade	SAR202_clade	SAR202_clade	uncultured_bacterium	10	12	11	21	9	0.0311108	0.0658968	0.0368143	2.11813	1.18333
d__Bacteria;p__Acidobacteriota;c__Subgroup_18;o__Subgroup_18;f__Subgroup_18;g__Subgroup_18;s__uncultured_bacterium	Bacteria	Acidobacteriota	Subgroup_18	Subgroup_18	Subgroup_18	Subgroup_18	uncultured_bacterium	25	0	12.5	0	9	0.0353532	0	0.0368143	0	1.04133
d__Bacteria;p__Desulfobacterota;c__Desulfobacteria;o__Desulfobacterales;f__Desulfosarcinaceae;g__Sva0081_sediment_group;__	Bacteria	Desulfobacterota	Desulfobacteria	Desulfobacterales	Desulfosarcinaceae	Sva0081_sediment_group	__	10	16	13	9	9	0.0367673	0.0282415	0.0368143	0.768114	1.00128
d__Bacteria;p__Patescibacteria;c__Parcubacteria;o__Paceibacterales;f__Paceibacteraceae;g__Candidatus_Paceibacter;s__Candidatus_Paceibacter	Bacteria	Patescibacteria	Parcubacteria	Paceibacterales	Paceibacteraceae	Candidatus_Paceibacter	Candidatus_Paceibacter	13	13	13	14	9	0.0367673	0.0439312	0.0368143	1.19484	1.00128
d__Bacteria;p__Chloroflexi;c__Dehalococcoidia;o__JdFR-54;f__JdFR-54;g__JdFR-54;s__Dehalococcoides_sp.	Bacteria	Chloroflexi	Dehalococcoidia	JdFR-54	JdFR-54	JdFR-54	Dehalococcoides_sp.	13	18	15.5	8	9	0.0438379	0.0251036	0.0368143	0.572644	0.839782
d__Bacteria;p__Proteobacteria;c__Gammaproteobacteria;o__Burkholderiales;f__B1-7BS;g__B1-7BS;__	Bacteria	Proteobacteria	Gammaproteobacteria	Burkholderiales	B1-7BS	B1-7BS	__	21	14	17.5	9	9	0.0494944	0.0282415	0.0368143	0.570599	0.743807
d__Bacteria;p__Planctomycetota;c__Phycisphaerae;o__Phycisphaerales;f__AKAU3564_sediment_group;g__AKAU3564_sediment_group;s__uncultured_organism	Bacteria	Planctomycetota	Phycisphaerae	Phycisphaerales	AKAU3564_sediment_group	AKAU3564_sediment_group	uncultured_organism	31	9	20	0	9	0.0565651	0	0.0368143	0	0.650831
d__Bacteria;p__Chloroflexi;c__Anaerolineae;o__Anaerolineales;f__Anaerolineaceae;g__uncultured;s__uncultured_organism	Bacteria	Chloroflexi	Anaerolineae	Anaerolineales	Anaerolineaceae	uncultured	uncultured_organism	0	0	0	8	8	0	0.0251036	0.0327239	#DIV/0!	#DIV/0!
d__Bacteria;p__Acidobacteriota;c__Acidobacteriota;o__Acidobacteriota;f__Acidobacteriota;g__Acidobacteriota;s__uncultured_bacterium	Bacteria	Acidobacteriota	Acidobacteriota	Acidobacteriota	Acidobacteriota	Acidobacteriota	uncultured_bacterium	0	9	4.5	0	8	0.0127271	0	0.0327239	0	2.57119
d__Bacteria;p__Gemmatimonadota;c__Gemmatimonadetes;o__Gemmatimonadales;f__Gemmatimonadaceae;g__uncultured;s__uncultured_actinobacterium	Bacteria	Gemmatimonadota	Gemmatimonadetes	Gemmatimonadales	Gemmatimonadaceae	uncultured	uncultured_actinobacterium	11	0	5.5	11	8	0.0155554	0.0345174	0.0327239	2.219	2.1037
d__Bacteria;p__Elusimicrobiota;c__Elusimicrobia;o__MVP-88;f__MVP-88;g__MVP-88;s__uncultured_bacterium	Bacteria	Elusimicrobiota	Elusimicrobia	MVP-88	MVP-88	MVP-88	uncultured_bacterium	7	8	7.5	4	8	0.0212119	0.0125518	0.0327239	0.591733	1.54271
d__Bacteria;p__Proteobacteria;c__Gammaproteobacteria;o__Nitrosococcales;f__Nitrosococcaceae;g__AqS1;__	Bacteria	Proteobacteria	Gammaproteobacteria	Nitrosococcales	Nitrosococcaceae	AqS1	__	15	0	7.5	12	8	0.0212119	0.0376553	0.0327239	1.7752	1.54271
d__Bacteria;p__Chloroflexi;c__Dehalococcoidia;o__GIF3;f__GIF3;g__GIF3;__	Bacteria	Chloroflexi	Dehalococcoidia	GIF3	GIF3	GIF3	__	10	7	8.5	0	8	0.0240402	0	0.0327239	0	1.36122
d__Bacteria;p__Planctomycetota;c__Planctomycetes;o__Pirellulales;f__Pirellulaceae;__;__	Bacteria	Planctomycetota	Planctomycetes	Pirellulales	Pirellulaceae	__	__	13	11	12	12	8	0.0339391	0.0376553	0.0327239	1.1095	0.964195
d__Bacteria;p__Planctomycetota;c__Phycisphaerae;o__DG-20;f__DG-20;g__DG-20;s__uncultured_bacterium	Bacteria	Planctomycetota	Phycisphaerae	DG-20	DG-20	DG-20	uncultured_bacterium	11	15	13	30	8	0.0367673	0.0941383	0.0327239	2.56038	0.890026
d__Bacteria;p__Proteobacteria;c__Alphaproteobacteria;o__Defluviicoccales;f__Defluviicoccaceae;g__Defluviicoccus;s__uncultured_Alphaproteobacteria	Bacteria	Proteobacteria	Alphaproteobacteria	Defluviicoccales	Defluviicoccaceae	Defluviicoccus	uncultured_Alphaproteobacteria	23	32	27.5	9	8	0.077777	0.0282415	0.0327239	0.363109	0.420739
d__Bacteria;p__Armatimonadota;c__uncultured;o__uncultured;f__uncultured;g__uncultured;s__uncultured_Armatimonadetes	Bacteria	Armatimonadota	uncultured	uncultured	uncultured	uncultured	uncultured_Armatimonadetes	10	52	31	9	8	0.0876759	0.0282415	0.0327239	0.322112	0.373237
d__Bacteria;p__Fibrobacterota;c__Fibrobacteria;o__Fibrobacterales;f__Candidatus_Raymondbacteria;g__Candidatus_Raymondbacteria;s__uncultured_bacterium	Bacteria	Fibrobacterota	Fibrobacteria	Fibrobacterales	Candidatus_Raymondbacteria	Candidatus_Raymondbacteria	uncultured_bacterium	0	0	0	0	7	0	0	0.0286334	#DIV/0!	#DIV/0!
d__Bacteria;p__Planctomycetota;c__Phycisphaerae;o__MSBL9;f__KCLunmb-38-53;g__KCLunmb-38-53;s__uncultured_bacterium	Bacteria	Planctomycetota	Phycisphaerae	MSBL9	KCLunmb-38-53	KCLunmb-38-53	uncultured_bacterium	0	0	0	0	7	0	0	0.0286334	#DIV/0!	#DIV/0!
d__Bacteria;p__Planctomycetota;c__Pla3_lineage;o__Pla3_lineage;f__Pla3_lineage;g__Pla3_lineage;s__metagenome	Bacteria	Planctomycetota	Pla3_lineage	Pla3_lineage	Pla3_lineage	Pla3_lineage	metagenome	0	0	0	8	7	0	0.0251036	0.0286334	#DIV/0!	#DIV/0!
d__Bacteria;p__Sva0485;c__Sva0485;o__Sva0485;f__Sva0485;g__Sva0485;s__uncultured_Desulfobulbaceae	Bacteria	Sva0485	Sva0485	Sva0485	Sva0485	Sva0485	uncultured_Desulfobulbaceae	0	0	0	8	7	0	0.0251036	0.0286334	#DIV/0!	#DIV/0!
d__Bacteria;p__Schekmanbacteria;c__Schekmanbacteria;o__Schekmanbacteria;f__Schekmanbacteria;g__Schekmanbacteria;s__uncultured_delta	Bacteria	Schekmanbacteria	Schekmanbacteria	Schekmanbacteria	Schekmanbacteria	Schekmanbacteria	uncultured_delta	5	0	2.5	0	7	0.00707064	0	0.0286334	0	4.04962
d__Bacteria;p__Verrucomicrobiota;c__Verrucomicrobiae;o__Pedosphaerales;f__Pedosphaeraceae;g__Pedosphaeraceae;__	Bacteria	Verrucomicrobiota	Verrucomicrobiae	Pedosphaerales	Pedosphaeraceae	Pedosphaeraceae	__	0	11	5.5	5	7	0.0155554	0.0156897	0.0286334	1.00864	1.84074
d__Bacteria;p__Caldisericota;c__Caldisericia;o__Caldisericales;f__LF045;g__LF045;s__uncultured_bacterium	Bacteria	Caldisericota	Caldisericia	Caldisericales	LF045	LF045	uncultured_bacterium	5	7	6	17	7	0.0169695	0.053345	0.0286334	3.14358	1.68734
d__Bacteria;p__Actinobacteriota;c__Thermoleophilia;o__Gaiellales;f__Gaiellaceae;g__Gaiella;s__uncultured_soil	Bacteria	Actinobacteriota	Thermoleophilia	Gaiellales	Gaiellaceae	Gaiella	uncultured_soil	14	0	7	10	7	0.0197978	0.0313794	0.0286334	1.585	1.44629
d__Bacteria;p__WS2;c__WS2;o__WS2;f__WS2;g__WS2;s__uncultured_Firmicutes	Bacteria	WS2	WS2	WS2	WS2	WS2	uncultured_Firmicutes	9	7	8	14	7	0.022626	0.0439312	0.0286334	1.94162	1.26551
d__Bacteria;p__Firmicutes;c__Clostridia;o__Clostridiales;f__Clostridiaceae;g__Clostridium_sensu_stricto_12;s__uncultured_bacterium	Bacteria	Firmicutes	Clostridia	Clostridiales	Clostridiaceae	Clostridium_sensu_stricto_12	uncultured_bacterium	39	17	28	19	7	0.0791911	0.0596209	0.0286334	0.752874	0.361573
d__Bacteria;p__Spirochaetota;c__Leptospirae;o__Leptospirales;f__Leptospiraceae;g__RBG-16-49-21;s__uncultured_bacterium	Bacteria	Spirochaetota	Leptospirae	Leptospirales	Leptospiraceae	RBG-16-49-21	uncultured_bacterium	59	48	53.5	32	7	0.151312	0.100414	0.0286334	0.663625	0.189234
d__Bacteria;p__Desulfobacterota;c__Desulfovibrionia;o__Desulfovibrionales;f__Desulfovibrionaceae;g__Desulfovibrio;s__Desulfovibrio_fairfieldensis	Bacteria	Desulfobacterota	Desulfovibrionia	Desulfovibrionales	Desulfovibrionaceae	Desulfovibrio	Desulfovibrio_fairfieldensis	0	0	0	0	6	0	0	0.0245429	#DIV/0!	#DIV/0!
d__Bacteria;p__Planctomycetota;c__Planctomycetes;o__Pirellulales;f__Pirellulaceae;g__Blastopirellula;s__uncultured_bacterium	Bacteria	Planctomycetota	Planctomycetes	Pirellulales	Pirellulaceae	Blastopirellula	uncultured_bacterium	0	0	0	0	6	0	0	0.0245429	#DIV/0!	#DIV/0!
d__Bacteria;p__Sumerlaeota;c__Sumerlaeia;o__uncultured;f__uncultured;g__uncultured;s__uncultured_organism	Bacteria	Sumerlaeota	Sumerlaeia	uncultured	uncultured	uncultured	uncultured_organism	0	3	1.5	7	6	0.00424238	0.0219656	0.0245429	5.17766	5.78517
d__Bacteria;p__Nitrospirota;c__4-29-1;o__4-29-1;f__4-29-1;g__4-29-1;s__uncultured_bacterium	Bacteria	Nitrospirota	4-29-1	4-29-1	4-29-1	4-29-1	uncultured_bacterium	8	7	7.5	9	6	0.0212119	0.0282415	0.0245429	1.3314	1.15703
d__Bacteria;p__Dependentiae;c__Babeliae;o__Babeliales;f__Vermiphilaceae;g__Vermiphilaceae;s__uncultured_bacterium	Bacteria	Dependentiae	Babeliae	Babeliales	Vermiphilaceae	Vermiphilaceae	uncultured_bacterium	7	14	10.5	14	6	0.0296967	0.0439312	0.0245429	1.47933	0.826453
d__Bacteria;p__Elusimicrobiota;c__Elusimicrobia;__;__;__;__	Bacteria	Elusimicrobiota	Elusimicrobia	__	__	__	__	11	13	12	5	6	0.0339391	0.0156897	0.0245429	0.462291	0.723146
d__Bacteria;p__Planctomycetota;c__Phycisphaerae;o__MSBL9;f__4572-13;g__4572-13;s__uncultured_bacterium	Bacteria	Planctomycetota	Phycisphaerae	MSBL9	4572-13	4572-13	uncultured_bacterium	15	15	15	16	6	0.0424238	0.0502071	0.0245429	1.18347	0.578517
d__Bacteria;p__Desulfobacterota;c__Desulfuromonadia;o__Bradymonadales;f__Bradymonadales;g__Bradymonadales;s__uncultured_Geobacteraceae	Bacteria	Desulfobacterota	Desulfuromonadia	Bradymonadales	Bradymonadales	Bradymonadales	uncultured_Geobacteraceae	21	10	15.5	9	6	0.0438379	0.0282415	0.0245429	0.644225	0.559855
d__Bacteria;p__Actinobacteriota;c__Acidimicrobiia;o__Microtrichales;f__Ilumatobacteraceae;__;__	Bacteria	Actinobacteriota	Acidimicrobiia	Microtrichales	Ilumatobacteraceae	__	__	19	15	17	6	6	0.0480803	0.0188277	0.0245429	0.391588	0.510456
d__Bacteria;p__Planctomycetota;c__Phycisphaerae;o__MSBL9;f__GWC2-45-44;g__GWC2-45-44;s__uncultured_bacterium	Bacteria	Planctomycetota	Phycisphaerae	MSBL9	GWC2-45-44	GWC2-45-44	uncultured_bacterium	13	22	17.5	0	6	0.0494944	0	0.0245429	0	0.495872
d__Bacteria;p__Myxococcota;c__Polyangia;o__UASB-TL25;f__UASB-TL25;g__UASB-TL25;s__uncultured_bacterium	Bacteria	Myxococcota	Polyangia	UASB-TL25	UASB-TL25	UASB-TL25	uncultured_bacterium	26	14	20	18	6	0.0565651	0.056483	0.0245429	0.998549	0.433888
d__Bacteria;p__Bacteroidota;c__Bacteroidia;o__Sphingobacteriales;f__S15A-MN91;g__S15A-MN91;s__uncultured_bacterium	Bacteria	Bacteroidota	Bacteroidia	Sphingobacteriales	S15A-MN91	S15A-MN91	uncultured_bacterium	33	29	31	0	6	0.0876759	0	0.0245429	0	0.279927
d__Bacteria;p__Proteobacteria;c__Gammaproteobacteria;o__Coxiellales;f__Coxiellaceae;g__Coxiella;__	Bacteria	Proteobacteria	Gammaproteobacteria	Coxiellales	Coxiellaceae	Coxiella	__	41	26	33.5	39	6	0.0947465	0.12238	0.0245429	1.29166	0.259037
d__Bacteria;p__Fibrobacterota;c__Fibrobacteria;o__Fibrobacterales;f__Fibrobacteraceae;g__uncultured;s__uncultured_bacterium	Bacteria	Fibrobacterota	Fibrobacteria	Fibrobacterales	Fibrobacteraceae	uncultured	uncultured_bacterium	0	0	0	5	5	0	0.0156897	0.0204524	#DIV/0!	#DIV/0!
d__Bacteria;p__Gemmatimonadota;c__Gemmatimonadetes;o__Gemmatimonadales;f__Gemmatimonadaceae;g__uncultured;s__uncultured_bacterium	Bacteria	Gemmatimonadota	Gemmatimonadetes	Gemmatimonadales	Gemmatimonadaceae	uncultured	uncultured_bacterium	0	0	0	0	5	0	0	0.0204524	#DIV/0!	#DIV/0!
d__Bacteria;p__Proteobacteria;c__Gammaproteobacteria;o__Burkholderiales;__;__;__	Bacteria	Proteobacteria	Gammaproteobacteria	Burkholderiales	__	__	__	0	0	0	0	5	0	0	0.0204524	#DIV/0!	#DIV/0!
d__Bacteria;p__Verrucomicrobiota;c__Chlamydiae;o__Chlamydiales;__;__;__	Bacteria	Verrucomicrobiota	Chlamydiae	Chlamydiales	__	__	__	0	0	0	0	5	0	0	0.0204524	#DIV/0!	#DIV/0!
d__Bacteria;p__Patescibacteria;c__Gracilibacteria;o__Gracilibacteria;f__Gracilibacteria;g__Gracilibacteria;__	Bacteria	Patescibacteria	Gracilibacteria	Gracilibacteria	Gracilibacteria	Gracilibacteria	__	3	2	2.5	9	5	0.00707064	0.0282415	0.0204524	3.99419	2.89258
d__Bacteria;p__Acidobacteriota;c__Acidobacteriae;o__GOUTB8;f__GOUTB8;g__GOUTB8;s__uncultured_bacterium	Bacteria	Acidobacteriota	Acidobacteriae	GOUTB8	GOUTB8	GOUTB8	uncultured_bacterium	0	9	4.5	13	5	0.0127271	0.0407933	0.0204524	3.20522	1.60699
d__Bacteria;p__Patescibacteria;c__Parcubacteria;o__Candidatus_Ryanbacteria;f__Candidatus_Ryanbacteria;g__Candidatus_Ryanbacteria;s__Candidatus_Ryanbacteria	Bacteria	Patescibacteria	Parcubacteria	Candidatus_Ryanbacteria	Candidatus_Ryanbacteria	Candidatus_Ryanbacteria	Candidatus_Ryanbacteria	4	6	5	2	5	0.0141413	0.00627589	0.0204524	0.443799	1.44629
d__Bacteria;p__Desulfobacterota;c__Syntrophorhabdia;o__Syntrophorhabdales;f__Syntrophorhabdaceae;g__Syntrophorhabdus;s__uncultured_bacterium	Bacteria	Desulfobacterota	Syntrophorhabdia	Syntrophorhabdales	Syntrophorhabdaceae	Syntrophorhabdus	uncultured_bacterium	9	5	7	0	5	0.0197978	0	0.0204524	0	1.03307
d__Bacteria;p__Patescibacteria;c__Parcubacteria;o__Candidatus_Colwellbacteria;f__Candidatus_Colwellbacteria;g__Candidatus_Colwellbacteria;s__uncultured_bacterium	Bacteria	Patescibacteria	Parcubacteria	Candidatus_Colwellbacteria	Candidatus_Colwellbacteria	Candidatus_Colwellbacteria	uncultured_bacterium	10	4	7	10	5	0.0197978	0.0313794	0.0204524	1.585	1.03307
d__Bacteria;p__TA06;c__TA06;o__TA06;f__TA06;g__TA06;s__uncultured_candidate	Bacteria	TA06	TA06	TA06	TA06	TA06	uncultured_candidate	11	17	14	19	5	0.0395956	0.0596209	0.0204524	1.50575	0.516533
d__Bacteria;p__Patescibacteria;c__Microgenomatia;o__Candidatus_Woykebacteria;f__Candidatus_Woykebacteria;g__Candidatus_Woykebacteria;s__uncultured_bacterium	Bacteria	Patescibacteria	Microgenomatia	Candidatus_Woykebacteria	Candidatus_Woykebacteria	Candidatus_Woykebacteria	uncultured_bacterium	19	12	15.5	8	5	0.0438379	0.0251036	0.0204524	0.572644	0.466546
d__Bacteria;p__Acidobacteriota;c__Vicinamibacteria;o__Vicinamibacterales;f__Vicinamibacteraceae;g__Luteitalea;s__uncultured_bacterium	Bacteria	Acidobacteriota	Vicinamibacteria	Vicinamibacterales	Vicinamibacteraceae	Luteitalea	uncultured_bacterium	35	7	21	15	5	0.0593933	0.0470692	0.0204524	0.792499	0.344355
d__Bacteria;p__Acidobacteriota;c__Vicinamibacteria;o__Vicinamibacterales;f__uncultured;g__uncultured;__	Bacteria	Acidobacteriota	Vicinamibacteria	Vicinamibacterales	uncultured	uncultured	__	0	0	0	0	4	0	0	0.0163619	#DIV/0!	#DIV/0!
d__Bacteria;p__Chloroflexi;c__Anaerolineae;o__RBG-13-54-9;f__RBG-13-54-9;g__RBG-13-54-9;s__uncultured_prokaryote	Bacteria	Chloroflexi	Anaerolineae	RBG-13-54-9	RBG-13-54-9	RBG-13-54-9	uncultured_prokaryote	0	0	0	8	4	0	0.0251036	0.0163619	#DIV/0!	#DIV/0!
d__Bacteria;p__Patescibacteria;c__Parcubacteria;o__GWA2-38-13b;f__GWA2-38-13b;g__GWA2-38-13b;s__uncultured_bacterium	Bacteria	Patescibacteria	Parcubacteria	GWA2-38-13b	GWA2-38-13b	GWA2-38-13b	uncultured_bacterium	0	0	0	0	4	0	0	0.0163619	#DIV/0!	#DIV/0!
d__Bacteria;p__Planctomycetota;c__Pla3_lineage;o__Pla3_lineage;f__Pla3_lineage;g__Pla3_lineage;s__uncultured_planctomycete	Bacteria	Planctomycetota	Pla3_lineage	Pla3_lineage	Pla3_lineage	Pla3_lineage	uncultured_planctomycete	0	0	0	13	4	0	0.0407933	0.0163619	#DIV/0!	#DIV/0!
d__Bacteria;p__Desantisbacteria;c__Desantisbacteria;o__Desantisbacteria;f__Desantisbacteria;g__Desantisbacteria;s__Candidatus_Desantisbacteria	Bacteria	Desantisbacteria	Desantisbacteria	Desantisbacteria	Desantisbacteria	Desantisbacteria	Candidatus_Desantisbacteria	3	0	1.5	0	4	0.00424238	0	0.0163619	0	3.85678
d__Bacteria;p__Planctomycetota;c__Brocadiae;o__SM23-32;f__SM23-32;g__SM23-32;s__uncultured_bacterium	Bacteria	Planctomycetota	Brocadiae	SM23-32	SM23-32	SM23-32	uncultured_bacterium	3	0	1.5	0	4	0.00424238	0	0.0163619	0	3.85678
d__Bacteria;p__Elusimicrobiota;c__Rs-M47;o__Rs-M47;f__Rs-M47;g__Rs-M47;s__uncultured_bacterium	Bacteria	Elusimicrobiota	Rs-M47	Rs-M47	Rs-M47	Rs-M47	uncultured_bacterium	0	4	2	6	4	0.00565651	0.0188277	0.0163619	3.3285	2.89258
d__Bacteria;p__Caldisericota;c__Caldisericia;o__Caldisericales;f__WCHB1-02;g__WCHB1-02;s__uncultured_Firmicutes	Bacteria	Caldisericota	Caldisericia	Caldisericales	WCHB1-02	WCHB1-02	uncultured_Firmicutes	5	5	5	3	4	0.0141413	0.00941383	0.0163619	0.665699	1.15703
d__Bacteria;p__Zixibacteria;c__Zixibacteria;o__Zixibacteria;f__Zixibacteria;g__Zixibacteria;s__uncultured_prokaryote	Bacteria	Zixibacteria	Zixibacteria	Zixibacteria	Zixibacteria	Zixibacteria	uncultured_prokaryote	5	11	8	0	4	0.022626	0	0.0163619	0	0.723146
d__Bacteria;p__Bacteroidota;c__Kryptonia;o__Kryptoniales;f__MSB-3C8;g__MSB-3C8;s__metagenome	Bacteria	Bacteroidota	Kryptonia	Kryptoniales	MSB-3C8	MSB-3C8	metagenome	0	0	0	7	3	0	0.0219656	0.0122714	#DIV/0!	#DIV/0!
d__Bacteria;p__Elusimicrobiota;c__Lineage_IIb;o__Lineage_IIb;f__Lineage_IIb;g__Lineage_IIb;s__uncultured_bacterium	Bacteria	Elusimicrobiota	Lineage_IIb	Lineage_IIb	Lineage_IIb	Lineage_IIb	uncultured_bacterium	0	0	0	0	3	0	0	0.0122714	#DIV/0!	#DIV/0!
d__Bacteria;p__Patescibacteria;c__ABY1;o__Candidatus_Buchananbacteria;f__Candidatus_Buchananbacteria;g__Candidatus_Buchananbacteria;s__uncultured_anaerobic	Bacteria	Patescibacteria	ABY1	Candidatus_Buchananbacteria	Candidatus_Buchananbacteria	Candidatus_Buchananbacteria	uncultured_anaerobic	0	0	0	0	3	0	0	0.0122714	#DIV/0!	#DIV/0!
d__Bacteria;p__Patescibacteria;c__WWE3;o__WWE3;f__WWE3;g__WWE3;s__uncultured_anaerobic	Bacteria	Patescibacteria	WWE3	WWE3	WWE3	WWE3	uncultured_anaerobic	4	0	2	4	3	0.00565651	0.0125518	0.0122714	2.219	2.16944
d__Bacteria;p__Patescibacteria;c__ABY1;o__Candidatus_Uhrbacteria;f__Candidatus_Uhrbacteria;g__Candidatus_Uhrbacteria;s__uncultured_bacterium	Bacteria	Patescibacteria	ABY1	Candidatus_Uhrbacteria	Candidatus_Uhrbacteria	Candidatus_Uhrbacteria	uncultured_bacterium	6	0	3	0	3	0.00848476	0	0.0122714	0	1.44629
d__Bacteria;p__Acidobacteriota;c__Holophagae;o__Subgroup_7;f__Subgroup_7;g__Subgroup_7;s__uncultured_Acidobacterium	Bacteria	Acidobacteriota	Holophagae	Subgroup_7	Subgroup_7	Subgroup_7	uncultured_Acidobacterium	0	8	4	0	3	0.011313	0	0.0122714	0	1.08472
d__Bacteria;p__Chloroflexi;c__Dehalococcoidia;o__Dehalococcoidales;f__Dehalococcoidaceae;g__Dehalogenimonas;s__uncultured_bacterium	Bacteria	Chloroflexi	Dehalococcoidia	Dehalococcoidales	Dehalococcoidaceae	Dehalogenimonas	uncultured_bacterium	3	5	4	0	3	0.011313	0	0.0122714	0	1.08472
d__Bacteria;p__Sumerlaeota;c__Sumerlaeia;o__uncultured;f__uncultured;g__uncultured;s__uncultured_bacterium	Bacteria	Sumerlaeota	Sumerlaeia	uncultured	uncultured	uncultured	uncultured_bacterium	0	10	5	16	3	0.0141413	0.0502071	0.0122714	3.5504	0.867775
d__Bacteria;p__Elusimicrobiota;c__Elusimicrobia;o__Lineage_IV;f__Lineage_IV;g__Lineage_IV;s__uncultured_bacterium	Bacteria	Elusimicrobiota	Elusimicrobia	Lineage_IV	Lineage_IV	Lineage_IV	uncultured_bacterium	13	10	11.5	0	3	0.0325249	0	0.0122714	0	0.377294
d__Bacteria;p__Planctomycetota;c__OM190;o__OM190;f__OM190;g__OM190;s__uncultured_bacterium	Bacteria	Planctomycetota	OM190	OM190	OM190	OM190	uncultured_bacterium	24	23	23.5	12	3	0.066464	0.0376553	0.0122714	0.566552	0.184633
d__Bacteria;p__Bdellovibrionota;c__Oligoflexia;o__Oligoflexales;f__uncultured;g__uncultured;s__uncultured_bacterium	Bacteria	Bdellovibrionota	Oligoflexia	Oligoflexales	uncultured	uncultured	uncultured_bacterium	0	0	0	0	2	0	0	0.00818096	#DIV/0!	#DIV/0!
d__Bacteria;p__Patescibacteria;c__ABY1;o__Candidatus_Buchananbacteria;f__Candidatus_Buchananbacteria;g__Candidatus_Buchananbacteria;s__uncultured_bacterium	Bacteria	Patescibacteria	ABY1	Candidatus_Buchananbacteria	Candidatus_Buchananbacteria	Candidatus_Buchananbacteria	uncultured_bacterium	0	0	0	0	2	0	0	0.00818096	#DIV/0!	#DIV/0!
d__Bacteria;p__Patescibacteria;c__Microgenomatia;o__Candidatus_Woesebacteria;f__Candidatus_Woesebacteria;g__Candidatus_Woesebacteria;__	Bacteria	Patescibacteria	Microgenomatia	Candidatus_Woesebacteria	Candidatus_Woesebacteria	Candidatus_Woesebacteria	__	0	0	0	0	2	0	0	0.00818096	#DIV/0!	#DIV/0!
d__Bacteria;p__Patescibacteria;c__WWE3;o__WWE3;f__WWE3;g__WWE3;s__uncultured_bacterium	Bacteria	Patescibacteria	WWE3	WWE3	WWE3	WWE3	uncultured_bacterium	0	0	0	2	2	0	0.00627589	0.00818096	#DIV/0!	#DIV/0!
d__Bacteria;p__Planctomycetota;c__vadinHA49;o__vadinHA49;f__vadinHA49;g__vadinHA49;__	Bacteria	Planctomycetota	vadinHA49	vadinHA49	vadinHA49	vadinHA49	__	0	0	0	0	2	0	0	0.00818096	#DIV/0!	#DIV/0!
d__Bacteria;p__Spirochaetota;c__Spirochaetota;o__Spirochaetota;f__Spirochaetota;g__Spirochaetota;s__metagenome	Bacteria	Spirochaetota	Spirochaetota	Spirochaetota	Spirochaetota	Spirochaetota	metagenome	0	0	0	0	2	0	0	0.00818096	#DIV/0!	#DIV/0!
d__Bacteria;p__Gemmatimonadota;c__BD2-11_terrestrial_group;o__BD2-11_terrestrial_group;f__BD2-11_terrestrial_group;g__BD2-11_terrestrial_group;s__unidentified_bacterium	Bacteria	Gemmatimonadota	BD2-11_terrestrial_group	BD2-11_terrestrial_group	BD2-11_terrestrial_group	BD2-11_terrestrial_group	unidentified_bacterium	2	0	1	0	2	0.00282825	0	0.00818096	0	2.89258
d__Bacteria;p__Bdellovibrionota;c__Oligoflexia;o__0319-6G20;f__0319-6G20;g__0319-6G20;s__uncultured_organism	Bacteria	Bdellovibrionota	Oligoflexia	0319-6G20	0319-6G20	0319-6G20	uncultured_organism	2	3	2.5	0	2	0.00707064	0	0.00818096	0	1.15703
d__Bacteria;p__Patescibacteria;c__Parcubacteria;o__Parcubacteria;f__Parcubacteria;g__Parcubacteria;s__uncultured_bacterium	Bacteria	Patescibacteria	Parcubacteria	Parcubacteria	Parcubacteria	Parcubacteria	uncultured_bacterium	7	3	5	0	2	0.0141413	0	0.00818096	0	0.578517
d__Bacteria;p__Planctomycetota;c__Phycisphaerae;o__Phycisphaerales;f__Phycisphaeraceae;g__Urania-1B-19_marine_sediment_group;s__uncultured_bacterium	Bacteria	Planctomycetota	Phycisphaerae	Phycisphaerales	Phycisphaeraceae	Urania-1B-19_marine_sediment_group	uncultured_bacterium	8	7	7.5	7	2	0.0212119	0.0219656	0.00818096	1.03553	0.385678
d__Bacteria;p__CK-2C2-2;c__CK-2C2-2;o__CK-2C2-2;f__CK-2C2-2;g__CK-2C2-2;s__uncultured_bacterium	Bacteria	CK-2C2-2	CK-2C2-2	CK-2C2-2	CK-2C2-2	CK-2C2-2	uncultured_bacterium	0	18	9	3	2	0.0254543	0.00941383	0.00818096	0.369833	0.321398
d__Bacteria;p__WS1;c__WS1;o__WS1;f__WS1;g__WS1;s__uncultured_bacterium	Bacteria	WS1	WS1	WS1	WS1	WS1	uncultured_bacterium	16	12	14	9	2	0.0395956	0.0282415	0.00818096	0.713249	0.206613
d__Bacteria;p__Acidobacteriota;c__Acidobacteriae;o__Solibacterales;f__Solibacteraceae;g__Candidatus_Solibacter;s__uncultured_bacterium	Bacteria	Acidobacteriota	Acidobacteriae	Solibacterales	Solibacteraceae	Candidatus_Solibacter	uncultured_bacterium	0	0	0	7	0	0	0.0219656	0	#DIV/0!	#DIV/0!
d__Bacteria;p__Actinobacteriota;c__Acidimicrobiia;o__Microtrichales;__;__;__	Bacteria	Actinobacteriota	Acidimicrobiia	Microtrichales	__	__	__	0	0	0	11	0	0	0.0345174	0	#DIV/0!	#DIV/0!
d__Bacteria;p__Actinobacteriota;c__Actinobacteria;o__Bifidobacteriales;f__Bifidobacteriaceae;g__Bifidobacterium;__	Bacteria	Actinobacteriota	Actinobacteria	Bifidobacteriales	Bifidobacteriaceae	Bifidobacterium	__	0	0	0	12	0	0	0.0376553	0	#DIV/0!	#DIV/0!
d__Bacteria;p__Actinobacteriota;c__Thermoleophilia;o__Gaiellales;f__Gaiellaceae;g__Gaiella;s__uncultured_bacterium	Bacteria	Actinobacteriota	Thermoleophilia	Gaiellales	Gaiellaceae	Gaiella	uncultured_bacterium	0	0	0	6	0	0	0.0188277	0	#DIV/0!	#DIV/0!
d__Bacteria;p__Bacteroidota;c__Bacteroidia;o__Bacteroidales;f__Bacteroidaceae;g__Bacteroides;s__Bacteroides_caccae	Bacteria	Bacteroidota	Bacteroidia	Bacteroidales	Bacteroidaceae	Bacteroides	Bacteroides_caccae	0	0	0	2	0	0	0.00627589	0	#DIV/0!	#DIV/0!
d__Bacteria;p__Bacteroidota;c__Bacteroidia;o__Bacteroidales;f__Muribaculaceae;g__Muribaculaceae;s__uncultured_bacterium	Bacteria	Bacteroidota	Bacteroidia	Bacteroidales	Muribaculaceae	Muribaculaceae	uncultured_bacterium	0	0	0	11	0	0	0.0345174	0	#DIV/0!	#DIV/0!
d__Bacteria;p__Bacteroidota;c__Bacteroidia;o__Bacteroidales;f__Prolixibacteraceae;g__uncultured;__	Bacteria	Bacteroidota	Bacteroidia	Bacteroidales	Prolixibacteraceae	uncultured	__	0	0	0	5	0	0	0.0156897	0	#DIV/0!	#DIV/0!
d__Bacteria;p__Bacteroidota;c__Bacteroidia;o__Sphingobacteriales;f__KD1-131;g__KD1-131;s__uncultured_bacterium	Bacteria	Bacteroidota	Bacteroidia	Sphingobacteriales	KD1-131	KD1-131	uncultured_bacterium	0	0	0	4	0	0	0.0125518	0	#DIV/0!	#DIV/0!
d__Bacteria;p__Bacteroidota;c__Kapabacteria;o__Kapabacteriales;f__Kapabacteriales;g__Kapabacteriales;__	Bacteria	Bacteroidota	Kapabacteria	Kapabacteriales	Kapabacteriales	Kapabacteriales	__	0	0	0	4	0	0	0.0125518	0	#DIV/0!	#DIV/0!
d__Bacteria;p__Bdellovibrionota;c__Bdellovibrionia;o__Bacteriovoracales;f__Bacteriovoracaceae;g__Peredibacter;s__uncultured_bacterium	Bacteria	Bdellovibrionota	Bdellovibrionia	Bacteriovoracales	Bacteriovoracaceae	Peredibacter	uncultured_bacterium	0	0	0	3	0	0	0.00941383	0	#DIV/0!	#DIV/0!
d__Bacteria;p__Bdellovibrionota;c__Bdellovibrionia;o__Bdellovibrionales;f__Bdellovibrionaceae;g__OM27_clade;__	Bacteria	Bdellovibrionota	Bdellovibrionia	Bdellovibrionales	Bdellovibrionaceae	OM27_clade	__	0	0	0	7	0	0	0.0219656	0	#DIV/0!	#DIV/0!
d__Bacteria;p__Bdellovibrionota;c__Bdellovibrionia;o__Bdellovibrionales;f__Bdellovibrionaceae;g__OM27_clade;s__uncultured_bacterium	Bacteria	Bdellovibrionota	Bdellovibrionia	Bdellovibrionales	Bdellovibrionaceae	OM27_clade	uncultured_bacterium	0	0	0	2	0	0	0.00627589	0	#DIV/0!	#DIV/0!
d__Bacteria;p__Bdellovibrionota;c__Oligoflexia;o__0319-6G20;f__0319-6G20;g__0319-6G20;s__uncultured_delta	Bacteria	Bdellovibrionota	Oligoflexia	0319-6G20	0319-6G20	0319-6G20	uncultured_delta	0	0	0	4	0	0	0.0125518	0	#DIV/0!	#DIV/0!
d__Bacteria;p__Caldisericota;c__Caldisericia;o__Caldisericales;f__TTA-B15;g__TTA-B15;s__uncultured_bacterium	Bacteria	Caldisericota	Caldisericia	Caldisericales	TTA-B15	TTA-B15	uncultured_bacterium	0	0	0	3	0	0	0.00941383	0	#DIV/0!	#DIV/0!
d__Bacteria;p__Chloroflexi;c__Anaerolineae;o__SBR1031;f__SBR1031;g__SBR1031;s__uncultured_organism	Bacteria	Chloroflexi	Anaerolineae	SBR1031	SBR1031	SBR1031	uncultured_organism	0	0	0	51	0	0	0.160035	0	#DIV/0!	#DIV/0!
d__Bacteria;p__Chloroflexi;c__Chloroflexia;o__Thermomicrobiales;f__JG30-KF-CM45;g__JG30-KF-CM45;__	Bacteria	Chloroflexi	Chloroflexia	Thermomicrobiales	JG30-KF-CM45	JG30-KF-CM45	__	0	0	0	4	0	0	0.0125518	0	#DIV/0!	#DIV/0!
d__Bacteria;p__Chloroflexi;c__Dehalococcoidia;o__Dehalococcoidales;f__uncultured;g__uncultured;s__uncultured_Chloroflexi	Bacteria	Chloroflexi	Dehalococcoidia	Dehalococcoidales	uncultured	uncultured	uncultured_Chloroflexi	0	0	0	4	0	0	0.0125518	0	#DIV/0!	#DIV/0!
d__Bacteria;p__Chloroflexi;c__Dehalococcoidia;o__H3.93;f__H3.93;g__H3.93;s__uncultured_eubacterium	Bacteria	Chloroflexi	Dehalococcoidia	H3.93	H3.93	H3.93	uncultured_eubacterium	0	0	0	9	0	0	0.0282415	0	#DIV/0!	#DIV/0!
d__Bacteria;p__Chloroflexi;c__KD4-96;o__KD4-96;f__KD4-96;g__KD4-96;s__uncultured_Chloroflexi	Bacteria	Chloroflexi	KD4-96	KD4-96	KD4-96	KD4-96	uncultured_Chloroflexi	0	0	0	12	0	0	0.0376553	0	#DIV/0!	#DIV/0!
d__Bacteria;p__Chloroflexi;c__KD4-96;o__KD4-96;f__KD4-96;g__KD4-96;s__uncultured_Levilinea	Bacteria	Chloroflexi	KD4-96	KD4-96	KD4-96	KD4-96	uncultured_Levilinea	0	0	0	8	0	0	0.0251036	0	#DIV/0!	#DIV/0!
d__Bacteria;p__Cyanobacteria;c__Cyanobacteriia;o__Synechococcales;f__Cyanobiaceae;g__Cyanobium_PCC-6307;__	Bacteria	Cyanobacteria	Cyanobacteriia	Synechococcales	Cyanobiaceae	Cyanobium_PCC-6307	__	0	0	0	3	0	0	0.00941383	0	#DIV/0!	#DIV/0!
d__Bacteria;p__Cyanobacteria;c__Vampirivibrionia;o__Gastranaerophilales;f__Gastranaerophilales;g__Gastranaerophilales;__	Bacteria	Cyanobacteria	Vampirivibrionia	Gastranaerophilales	Gastranaerophilales	Gastranaerophilales	__	0	0	0	2	0	0	0.00627589	0	#DIV/0!	#DIV/0!
d__Bacteria;p__Dependentiae;c__Babeliae;o__Babeliales;f__Babeliales;g__Babeliales;s__uncultured_organism	Bacteria	Dependentiae	Babeliae	Babeliales	Babeliales	Babeliales	uncultured_organism	0	0	0	5	0	0	0.0156897	0	#DIV/0!	#DIV/0!
d__Bacteria;p__Desulfobacterota;c__Desulfobacteria;o__Desulfobacterales;f__Desulfosarcinaceae;__;__	Bacteria	Desulfobacterota	Desulfobacteria	Desulfobacterales	Desulfosarcinaceae	__	__	0	0	0	3	0	0	0.00941383	0	#DIV/0!	#DIV/0!
d__Bacteria;p__Desulfobacterota;c__Desulfovibrionia;o__Desulfovibrionales;f__Desulfovibrionaceae;g__Bilophila;__	Bacteria	Desulfobacterota	Desulfovibrionia	Desulfovibrionales	Desulfovibrionaceae	Bilophila	__	0	0	0	22	0	0	0.0690348	0	#DIV/0!	#DIV/0!
d__Bacteria;p__Desulfobacterota;c__Desulfovibrionia;o__Desulfovibrionales;f__Desulfovibrionaceae;g__Bilophila;s__uncultured_bacterium	Bacteria	Desulfobacterota	Desulfovibrionia	Desulfovibrionales	Desulfovibrionaceae	Bilophila	uncultured_bacterium	0	0	0	17	0	0	0.053345	0	#DIV/0!	#DIV/0!
d__Bacteria;p__Desulfobacterota;c__uncultured;o__uncultured;f__uncultured;g__uncultured;s__uncultured_microorganism	Bacteria	Desulfobacterota	uncultured	uncultured	uncultured	uncultured	uncultured_microorganism	0	0	0	10	0	0	0.0313794	0	#DIV/0!	#DIV/0!
d__Bacteria;p__FCPU426;c__FCPU426;o__FCPU426;f__FCPU426;g__FCPU426;s__uncultured_bacterium	Bacteria	FCPU426	FCPU426	FCPU426	FCPU426	FCPU426	uncultured_bacterium	0	0	0	3	0	0	0.00941383	0	#DIV/0!	#DIV/0!
d__Bacteria;p__Firmicutes;c__Clostridia;o__Lachnospirales;f__Lachnospiraceae;g__Lachnospiraceae_UCG-008;s__uncultured_bacterium	Bacteria	Firmicutes	Clostridia	Lachnospirales	Lachnospiraceae	Lachnospiraceae_UCG-008	uncultured_bacterium	0	0	0	4	0	0	0.0125518	0	#DIV/0!	#DIV/0!
d__Bacteria;p__Firmicutes;c__Clostridia;o__Oscillospirales;f__Ruminococcaceae;g__Ruminococcus;__	Bacteria	Firmicutes	Clostridia	Oscillospirales	Ruminococcaceae	Ruminococcus	__	0	0	0	53	0	0	0.166311	0	#DIV/0!	#DIV/0!
d__Bacteria;p__Firmicutes;c__Desulfitobacteriia;o__Desulfitobacteriales;f__Syntrophobotulaceae;g__Syntrophobotulus;s__Syntrophobotulus_glycolicus	Bacteria	Firmicutes	Desulfitobacteriia	Desulfitobacteriales	Syntrophobotulaceae	Syntrophobotulus	Syntrophobotulus_glycolicus	0	0	0	9	0	0	0.0282415	0	#DIV/0!	#DIV/0!
d__Bacteria;p__Firmicutes;c__Negativicutes;o__Acidaminococcales;f__Acidaminococcaceae;g__uncultured;s__uncultured_low	Bacteria	Firmicutes	Negativicutes	Acidaminococcales	Acidaminococcaceae	uncultured	uncultured_low	0	0	0	2	0	0	0.00627589	0	#DIV/0!	#DIV/0!
d__Bacteria;p__Firmicutes;c__Syntrophomonadia;o__Syntrophomonadales;f__Syntrophomonadaceae;g__Syntrophomonas;s__uncultured_bacterium	Bacteria	Firmicutes	Syntrophomonadia	Syntrophomonadales	Syntrophomonadaceae	Syntrophomonas	uncultured_bacterium	0	0	0	18	0	0	0.056483	0	#DIV/0!	#DIV/0!
d__Bacteria;p__Latescibacterota;c__Latescibacteria;o__Latescibacterales;f__Latescibacteraceae;g__Candidatus_Latescibacter;s__uncultured_bacterium	Bacteria	Latescibacterota	Latescibacteria	Latescibacterales	Latescibacteraceae	Candidatus_Latescibacter	uncultured_bacterium	0	0	0	23	0	0	0.0721727	0	#DIV/0!	#DIV/0!
d__Bacteria;p__Myxococcota;c__Polyangia;o__PS-B29;f__PS-B29;g__PS-B29;s__uncultured_bacterium	Bacteria	Myxococcota	Polyangia	PS-B29	PS-B29	PS-B29	uncultured_bacterium	0	0	0	10	0	0	0.0313794	0	#DIV/0!	#DIV/0!
d__Bacteria;p__Myxococcota;c__Polyangia;o__Polyangiales;f__Polyangiaceae;g__Pajaroellobacter;s__uncultured_bacterium	Bacteria	Myxococcota	Polyangia	Polyangiales	Polyangiaceae	Pajaroellobacter	uncultured_bacterium	0	0	0	5	0	0	0.0156897	0	#DIV/0!	#DIV/0!
d__Bacteria;p__Patescibacteria;c__ABY1;o__Candidatus_Kerfeldbacteria;f__Candidatus_Kerfeldbacteria;g__Candidatus_Kerfeldbacteria;__	Bacteria	Patescibacteria	ABY1	Candidatus_Kerfeldbacteria	Candidatus_Kerfeldbacteria	Candidatus_Kerfeldbacteria	__	0	0	0	3	0	0	0.00941383	0	#DIV/0!	#DIV/0!
d__Bacteria;p__Patescibacteria;c__ABY1;o__Candidatus_Kerfeldbacteria;f__Candidatus_Kerfeldbacteria;g__Candidatus_Kerfeldbacteria;s__uncultured_organism	Bacteria	Patescibacteria	ABY1	Candidatus_Kerfeldbacteria	Candidatus_Kerfeldbacteria	Candidatus_Kerfeldbacteria	uncultured_organism	0	0	0	5	0	0	0.0156897	0	#DIV/0!	#DIV/0!
d__Bacteria;p__Patescibacteria;c__ABY1;o__Candidatus_Magasanikbacteria;f__Candidatus_Magasanikbacteria;g__Candidatus_Magasanikbacteria;__	Bacteria	Patescibacteria	ABY1	Candidatus_Magasanikbacteria	Candidatus_Magasanikbacteria	Candidatus_Magasanikbacteria	__	0	0	0	2	0	0	0.00627589	0	#DIV/0!	#DIV/0!
d__Bacteria;p__Patescibacteria;c__Gracilibacteria;o__Candidatus_Abawacabacteria;f__Candidatus_Abawacabacteria;g__Candidatus_Abawacabacteria;s__uncultured_bacterium	Bacteria	Patescibacteria	Gracilibacteria	Candidatus_Abawacabacteria	Candidatus_Abawacabacteria	Candidatus_Abawacabacteria	uncultured_bacterium	0	0	0	2	0	0	0.00627589	0	#DIV/0!	#DIV/0!
d__Bacteria;p__Patescibacteria;c__Parcubacteria;o__Paceibacterales;f__Paceibacteraceae;g__Candidatus_Paceibacter;__	Bacteria	Patescibacteria	Parcubacteria	Paceibacterales	Paceibacteraceae	Candidatus_Paceibacter	__	0	0	0	9	0	0	0.0282415	0	#DIV/0!	#DIV/0!
d__Bacteria;p__Planctomycetota;c__BD7-11;o__BD7-11;f__BD7-11;g__BD7-11;s__uncultured_Planctomycetia	Bacteria	Planctomycetota	BD7-11	BD7-11	BD7-11	BD7-11	uncultured_Planctomycetia	0	0	0	9	0	0	0.0282415	0	#DIV/0!	#DIV/0!
d__Bacteria;p__Planctomycetota;c__Phycisphaerae;o__MSBL9;f__SM23-30;g__SM23-30;s__uncultured_organism	Bacteria	Planctomycetota	Phycisphaerae	MSBL9	SM23-30	SM23-30	uncultured_organism	0	0	0	4	0	0	0.0125518	0	#DIV/0!	#DIV/0!
d__Bacteria;p__Planctomycetota;c__Phycisphaerae;o__MSBL9;f__ST-NAGAB-D1;g__ST-NAGAB-D1;s__bacterium_YC-ZSS-LKJ113	Bacteria	Planctomycetota	Phycisphaerae	MSBL9	ST-NAGAB-D1	ST-NAGAB-D1	bacterium_YC-ZSS-LKJ113	0	0	0	12	0	0	0.0376553	0	#DIV/0!	#DIV/0!
d__Bacteria;p__Planctomycetota;c__Phycisphaerae;o__Pla1_lineage;f__Pla1_lineage;g__Pla1_lineage;s__uncultured_soil	Bacteria	Planctomycetota	Phycisphaerae	Pla1_lineage	Pla1_lineage	Pla1_lineage	uncultured_soil	0	0	0	4	0	0	0.0125518	0	#DIV/0!	#DIV/0!
d__Bacteria;p__Planctomycetota;c__Pla4_lineage;o__Pla4_lineage;f__Pla4_lineage;g__Pla4_lineage;s__uncultured_Planctomycetales	Bacteria	Planctomycetota	Pla4_lineage	Pla4_lineage	Pla4_lineage	Pla4_lineage	uncultured_Planctomycetales	0	0	0	27	0	0	0.0847245	0	#DIV/0!	#DIV/0!
d__Bacteria;p__Planctomycetota;c__Pla4_lineage;o__Pla4_lineage;f__Pla4_lineage;g__Pla4_lineage;s__uncultured_planctomycete	Bacteria	Planctomycetota	Pla4_lineage	Pla4_lineage	Pla4_lineage	Pla4_lineage	uncultured_planctomycete	0	0	0	2	0	0	0.00627589	0	#DIV/0!	#DIV/0!
d__Bacteria;p__Planctomycetota;c__Planctomycetes;o__Pirellulales;f__Pirellulaceae;g__Rhodopirellula;__	Bacteria	Planctomycetota	Planctomycetes	Pirellulales	Pirellulaceae	Rhodopirellula	__	0	0	0	3	0	0	0.00941383	0	#DIV/0!	#DIV/0!
d__Bacteria;p__Planctomycetota;c__vadinHA49;o__vadinHA49;f__vadinHA49;g__vadinHA49;s__Planctomycetes_bacterium	Bacteria	Planctomycetota	vadinHA49	vadinHA49	vadinHA49	vadinHA49	Planctomycetes_bacterium	0	0	0	5	0	0	0.0156897	0	#DIV/0!	#DIV/0!
d__Bacteria;p__Proteobacteria;c__Gammaproteobacteria;o__Methylococcales;f__Methylomonadaceae;g__Crenothrix;s__uncultured_bacterium	Bacteria	Proteobacteria	Gammaproteobacteria	Methylococcales	Methylomonadaceae	Crenothrix	uncultured_bacterium	0	0	0	12	0	0	0.0376553	0	#DIV/0!	#DIV/0!
d__Bacteria;p__SAR324_clade(Marine_group_B);c__SAR324_clade(Marine_group_B);o__SAR324_clade(Marine_group_B);f__SAR324_clade(Marine_group_B);g__SAR324_clade(Marine_group_B);s__uncultured_bacterium	Bacteria	SAR324_clade(Marine_group_B)	SAR324_clade(Marine_group_B)	SAR324_clade(Marine_group_B)	SAR324_clade(Marine_group_B)	SAR324_clade(Marine_group_B)	uncultured_bacterium	0	0	0	7	0	0	0.0219656	0	#DIV/0!	#DIV/0!
d__Bacteria;p__Spirochaetota;c__Spirochaetia;o__Spirochaetales;f__Spirochaetaceae;g__Spirochaeta;s__Spirochaeta_sp.	Bacteria	Spirochaetota	Spirochaetia	Spirochaetales	Spirochaetaceae	Spirochaeta	Spirochaeta_sp.	0	0	0	6	0	0	0.0188277	0	#DIV/0!	#DIV/0!
d__Bacteria;p__Verrucomicrobiota;c__Chlamydiae;o__Chlamydiales;f__Simkaniaceae;g__uncultured;__	Bacteria	Verrucomicrobiota	Chlamydiae	Chlamydiales	Simkaniaceae	uncultured	__	0	0	0	2	0	0	0.00627589	0	#DIV/0!	#DIV/0!
d__Bacteria;p__Verrucomicrobiota;c__Chlamydiae;o__LD1-PA32;f__LD1-PA32;g__LD1-PA32;s__metagenome	Bacteria	Verrucomicrobiota	Chlamydiae	LD1-PA32	LD1-PA32	LD1-PA32	metagenome	0	0	0	5	0	0	0.0156897	0	#DIV/0!	#DIV/0!
d__Bacteria;p__Verrucomicrobiota;c__Omnitrophia;o__Omnitrophales;f__Omnitrophaceae;g__Candidatus_Omnitrophus;s__uncultured_Firmicutes	Bacteria	Verrucomicrobiota	Omnitrophia	Omnitrophales	Omnitrophaceae	Candidatus_Omnitrophus	uncultured_Firmicutes	0	0	0	3	0	0	0.00941383	0	#DIV/0!	#DIV/0!
d__Bacteria;p__Verrucomicrobiota;c__Omnitrophia;o__Omnitrophales;f__Omnitrophaceae;g__Candidatus_Omnitrophus;s__uncultured_prokaryote	Bacteria	Verrucomicrobiota	Omnitrophia	Omnitrophales	Omnitrophaceae	Candidatus_Omnitrophus	uncultured_prokaryote	0	0	0	4	0	0	0.0125518	0	#DIV/0!	#DIV/0!
d__Bacteria;p__Verrucomicrobiota;c__Omnitrophia;o__Omnitrophales;f__Omnitrophales;g__Omnitrophales;__	Bacteria	Verrucomicrobiota	Omnitrophia	Omnitrophales	Omnitrophales	Omnitrophales	__	0	0	0	2	0	0	0.00627589	0	#DIV/0!	#DIV/0!
d__Bacteria;p__Verrucomicrobiota;c__Verrucomicrobiae;o__Pedosphaerales;f__Pedosphaeraceae;g__Pedosphaeraceae;s__metagenome	Bacteria	Verrucomicrobiota	Verrucomicrobiae	Pedosphaerales	Pedosphaeraceae	Pedosphaeraceae	metagenome	0	0	0	5	0	0	0.0156897	0	#DIV/0!	#DIV/0!
d__Bacteria;p__Verrucomicrobiota;c__Verrucomicrobiae;o__Verrucomicrobiales;f__Akkermansiaceae;g__Akkermansia;s__Akkermansia_muciniphila	Bacteria	Verrucomicrobiota	Verrucomicrobiae	Verrucomicrobiales	Akkermansiaceae	Akkermansia	Akkermansia_muciniphila	0	0	0	3	0	0	0.00941383	0	#DIV/0!	#DIV/0!
d__Bacteria;p__WS1;c__WS1;o__WS1;f__WS1;g__WS1;s__uncultured_candidate	Bacteria	WS1	WS1	WS1	WS1	WS1	uncultured_candidate	0	0	0	4	0	0	0.0125518	0	#DIV/0!	#DIV/0!
d__Bacteria;p__Abditibacteriota;c__Abditibacteria;o__Abditibacteriales;f__Abditibacteriaceae;g__Abditibacterium;s__Armatimonadetes_bacterium	Bacteria	Abditibacteriota	Abditibacteria	Abditibacteriales	Abditibacteriaceae	Abditibacterium	Armatimonadetes_bacterium	5	0	2.5	0	0	0.00707064	0	0	0	0
d__Bacteria;p__Acidobacteriota;c__AT-s3-28;o__AT-s3-28;f__AT-s3-28;g__AT-s3-28;s__uncultured_bacterium	Bacteria	Acidobacteriota	AT-s3-28	AT-s3-28	AT-s3-28	AT-s3-28	uncultured_bacterium	5	4	4.5	5	0	0.0127271	0.0156897	0	1.23278	0
d__Bacteria;p__Acidobacteriota;c__Acidobacteriae;o__AKIW659;f__AKIW659;g__AKIW659;s__uncultured_bacterium	Bacteria	Acidobacteriota	Acidobacteriae	AKIW659	AKIW659	AKIW659	uncultured_bacterium	16	0	8	0	0	0.022626	0	0	0	0
d__Bacteria;p__Acidobacteriota;c__Acidobacteriae;o__Bryobacterales;f__Bryobacteraceae;g__Bryobacter;__	Bacteria	Acidobacteriota	Acidobacteriae	Bryobacterales	Bryobacteraceae	Bryobacter	__	0	14	7	0	0	0.0197978	0	0	0	0
d__Bacteria;p__Acidobacteriota;c__Acidobacteriae;o__Subgroup_13;f__Subgroup_13;g__Subgroup_13;s__uncultured_bacterium	Bacteria	Acidobacteriota	Acidobacteriae	Subgroup_13	Subgroup_13	Subgroup_13	uncultured_bacterium	0	15	7.5	0	0	0.0212119	0	0	0	0
d__Bacteria;p__Acidobacteriota;c__Aminicenantia;o__Aminicenantales;f__Aminicenantales;g__Aminicenantales;s__uncultured_microorganism	Bacteria	Acidobacteriota	Aminicenantia	Aminicenantales	Aminicenantales	Aminicenantales	uncultured_microorganism	16	12	14	0	0	0.0395956	0	0	0	0
d__Bacteria;p__Acidobacteriota;c__Aminicenantia;o__Aminicenantales;f__Aminicenantales;g__Aminicenantales;s__uncultured_prokaryote	Bacteria	Acidobacteriota	Aminicenantia	Aminicenantales	Aminicenantales	Aminicenantales	uncultured_prokaryote	4	0	2	0	0	0.00565651	0	0	0	0
d__Bacteria;p__Acidobacteriota;c__Blastocatellia;o__11-24;f__11-24;g__11-24;s__uncultured_bacterium	Bacteria	Acidobacteriota	Blastocatellia	11-24	11-24	11-24	uncultured_bacterium	0	4	2	0	0	0.00565651	0	0	0	0
d__Bacteria;p__Acidobacteriota;c__Subgroup_22;o__Subgroup_22;f__Subgroup_22;g__Subgroup_22;__	Bacteria	Acidobacteriota	Subgroup_22	Subgroup_22	Subgroup_22	Subgroup_22	__	5	14	9.5	0	0	0.0268684	0	0	0	0
d__Bacteria;p__Acidobacteriota;c__Subgroup_22;o__Subgroup_22;f__Subgroup_22;g__Subgroup_22;s__uncultured_proteobacterium	Bacteria	Acidobacteriota	Subgroup_22	Subgroup_22	Subgroup_22	Subgroup_22	uncultured_proteobacterium	13	0	6.5	0	0	0.0183837	0	0	0	0
d__Bacteria;p__Acidobacteriota;c__Subgroup_25;o__Subgroup_25;f__Subgroup_25;g__Subgroup_25;__	Bacteria	Acidobacteriota	Subgroup_25	Subgroup_25	Subgroup_25	Subgroup_25	__	7	4	5.5	7	0	0.0155554	0.0219656	0	1.41209	0
d__Bacteria;p__Acidobacteriota;c__Subgroup_25;o__Subgroup_25;f__Subgroup_25;g__Subgroup_25;s__uncultured_Acidobacteria	Bacteria	Acidobacteriota	Subgroup_25	Subgroup_25	Subgroup_25	Subgroup_25	uncultured_Acidobacteria	7	6	6.5	0	0	0.0183837	0	0	0	0
d__Bacteria;p__Acidobacteriota;c__Vicinamibacteria;o__Subgroup_17;f__Subgroup_17;g__Subgroup_17;s__uncultured_prokaryote	Bacteria	Acidobacteriota	Vicinamibacteria	Subgroup_17	Subgroup_17	Subgroup_17	uncultured_prokaryote	55	45	50	41	0	0.141413	0.128656	0	0.909789	0
d__Bacteria;p__Acidobacteriota;c__Vicinamibacteria;o__Subgroup_9;f__Subgroup_9;g__Subgroup_9;s__uncultured_bacterium	Bacteria	Acidobacteriota	Vicinamibacteria	Subgroup_9	Subgroup_9	Subgroup_9	uncultured_bacterium	8	7	7.5	0	0	0.0212119	0	0	0	0
d__Bacteria;p__Acidobacteriota;c__Vicinamibacteria;o__Vicinamibacterales;f__Vicinamibacteraceae;g__Vicinamibacteraceae;s__uncultured_soil	Bacteria	Acidobacteriota	Vicinamibacteria	Vicinamibacterales	Vicinamibacteraceae	Vicinamibacteraceae	uncultured_soil	11	13	12	8	0	0.0339391	0.0251036	0	0.739666	0
d__Bacteria;p__Acidobacteriota;c__c5LKS83;o__c5LKS83;f__c5LKS83;g__c5LKS83;s__uncultured_bacterium	Bacteria	Acidobacteriota	c5LKS83	c5LKS83	c5LKS83	c5LKS83	uncultured_bacterium	4	0	2	0	0	0.00565651	0	0	0	0
d__Bacteria;p__Actinobacteriota;c__Acidimicrobiia;o__Microtrichales;f__uncultured;g__uncultured;s__metagenome	Bacteria	Actinobacteriota	Acidimicrobiia	Microtrichales	uncultured	uncultured	metagenome	7	0	3.5	0	0	0.00989889	0	0	0	0
d__Bacteria;p__Actinobacteriota;c__Actinobacteria;o__Corynebacteriales;f__Mycobacteriaceae;g__Mycobacterium;__	Bacteria	Actinobacteriota	Actinobacteria	Corynebacteriales	Mycobacteriaceae	Mycobacterium	__	12	12	12	12	0	0.0339391	0.0376553	0	1.1095	0
d__Bacteria;p__Actinobacteriota;c__MB-A2-108;o__MB-A2-108;f__MB-A2-108;g__MB-A2-108;s__Actinobacteria_bacterium	Bacteria	Actinobacteriota	MB-A2-108	MB-A2-108	MB-A2-108	MB-A2-108	Actinobacteria_bacterium	17	13	15	13	0	0.0424238	0.0407933	0	0.961565	0
d__Bacteria;p__Actinobacteriota;c__RBG-16-55-12;o__RBG-16-55-12;f__RBG-16-55-12;g__RBG-16-55-12;s__uncultured_bacterium	Bacteria	Actinobacteriota	RBG-16-55-12	RBG-16-55-12	RBG-16-55-12	RBG-16-55-12	uncultured_bacterium	47	29	38	27	0	0.107474	0.0847245	0	0.788328	0
d__Bacteria;p__Armatimonadota;c__Chthonomonadetes;o__Chthonomonadales;f__Chthonomonadales;g__Chthonomonadales;s__uncultured_bacterium	Bacteria	Armatimonadota	Chthonomonadetes	Chthonomonadales	Chthonomonadales	Chthonomonadales	uncultured_bacterium	10	0	5	0	0	0.0141413	0	0	0	0
d__Bacteria;p__Armatimonadota;c__uncultured;o__uncultured;f__uncultured;g__uncultured;__	Bacteria	Armatimonadota	uncultured	uncultured	uncultured	uncultured	__	14	13	13.5	34	0	0.0381814	0.10669	0	2.79429	0
d__Bacteria;p__Armatimonadota;c__uncultured;o__uncultured;f__uncultured;g__uncultured;s__uncultured_bacterium	Bacteria	Armatimonadota	uncultured	uncultured	uncultured	uncultured	uncultured_bacterium	34	23	28.5	18	0	0.0806052	0.056483	0	0.700736	0
d__Bacteria;p__BHI80-139;c__BHI80-139;o__BHI80-139;f__BHI80-139;g__BHI80-139;s__uncultured_bacterium	Bacteria	BHI80-139	BHI80-139	BHI80-139	BHI80-139	BHI80-139	uncultured_bacterium	0	4	2	0	0	0.00565651	0	0	0	0
d__Bacteria;p__Bacteroidota;c__Bacteroidia;o__Bacteroidales;f__Prolixibacteraceae;__;__	Bacteria	Bacteroidota	Bacteroidia	Bacteroidales	Prolixibacteraceae	__	__	5	0	2.5	0	0	0.00707064	0	0	0	0
d__Bacteria;p__Bacteroidota;c__Bacteroidia;o__Chitinophagales;f__Chitinophagaceae;g__Dinghuibacter;__	Bacteria	Bacteroidota	Bacteroidia	Chitinophagales	Chitinophagaceae	Dinghuibacter	__	16	14	15	7	0	0.0424238	0.0219656	0	0.517766	0
d__Bacteria;p__Bacteroidota;c__Bacteroidia;o__Flavobacteriales;f__NS9_marine_group;g__NS9_marine_group;__	Bacteria	Bacteroidota	Bacteroidia	Flavobacteriales	NS9_marine_group	NS9_marine_group	__	0	4	2	0	0	0.00565651	0	0	0	0
d__Bacteria;p__Bacteroidota;c__Bacteroidia;o__Sphingobacteriales;__;__;__	Bacteria	Bacteroidota	Bacteroidia	Sphingobacteriales	__	__	__	4	0	2	3	0	0.00565651	0.00941383	0	1.66425	0
d__Bacteria;p__Bacteroidota;c__Bacteroidia;o__Sphingobacteriales;f__CMW-169;g__CMW-169;s__uncultured_bacterium	Bacteria	Bacteroidota	Bacteroidia	Sphingobacteriales	CMW-169	CMW-169	uncultured_bacterium	0	8	4	0	0	0.011313	0	0	0	0
d__Bacteria;p__Bacteroidota;c__Bacteroidia;o__Sphingobacteriales;f__S15A-MN91;g__S15A-MN91;__	Bacteria	Bacteroidota	Bacteroidia	Sphingobacteriales	S15A-MN91	S15A-MN91	__	0	4	2	0	0	0.00565651	0	0	0	0
d__Bacteria;p__Bdellovibrionota;c__Oligoflexia;o__0319-6G20;f__0319-6G20;g__0319-6G20;__	Bacteria	Bdellovibrionota	Oligoflexia	0319-6G20	0319-6G20	0319-6G20	__	0	7	3.5	0	0	0.00989889	0	0	0	0
d__Bacteria;p__Calditrichota;c__Calditrichia;o__Calditrichales;f__Calditrichaceae;__;__	Bacteria	Calditrichota	Calditrichia	Calditrichales	Calditrichaceae	__	__	8	13	10.5	15	0	0.0296967	0.0470692	0	1.585	0
d__Bacteria;p__Calditrichota;c__Calditrichia;o__Calditrichales;f__Calditrichaceae;g__Calorithrix;__	Bacteria	Calditrichota	Calditrichia	Calditrichales	Calditrichaceae	Calorithrix	__	5	0	2.5	0	0	0.00707064	0	0	0	0
d__Bacteria;p__Chloroflexi;c__Anaerolineae;o__ADurb.Bin180;f__ADurb.Bin180;g__ADurb.Bin180;__	Bacteria	Chloroflexi	Anaerolineae	ADurb.Bin180	ADurb.Bin180	ADurb.Bin180	__	7	18	12.5	0	0	0.0353532	0	0	0	0
d__Bacteria;p__Chloroflexi;c__Anaerolineae;o__ADurb.Bin180;f__ADurb.Bin180;g__ADurb.Bin180;s__Chloroflexi_bacterium	Bacteria	Chloroflexi	Anaerolineae	ADurb.Bin180	ADurb.Bin180	ADurb.Bin180	Chloroflexi_bacterium	24	62	43	24	0	0.121615	0.0753107	0	0.619255	0
d__Bacteria;p__Chloroflexi;c__Anaerolineae;o__Anaerolineales;f__Anaerolineaceae;g__RBG-16-58-14;s__uncultured_Chloroflexi	Bacteria	Chloroflexi	Anaerolineae	Anaerolineales	Anaerolineaceae	RBG-16-58-14	uncultured_Chloroflexi	0	46	23	0	0	0.0650498	0	0	0	0
d__Bacteria;p__Chloroflexi;c__Anaerolineae;o__Anaerolineales;f__Anaerolineaceae;g__RBG-16-58-14;s__uncultured_bacterium	Bacteria	Chloroflexi	Anaerolineae	Anaerolineales	Anaerolineaceae	RBG-16-58-14	uncultured_bacterium	17	36	26.5	0	0	0.0749487	0	0	0	0
d__Bacteria;p__Chloroflexi;c__Anaerolineae;o__Caldilineales;f__Caldilineaceae;g__uncultured;__	Bacteria	Chloroflexi	Anaerolineae	Caldilineales	Caldilineaceae	uncultured	__	19	15	17	11	0	0.0480803	0.0345174	0	0.717911	0
d__Bacteria;p__Chloroflexi;c__Anaerolineae;o__MSB-5E12;f__MSB-5E12;g__MSB-5E12;__	Bacteria	Chloroflexi	Anaerolineae	MSB-5E12	MSB-5E12	MSB-5E12	__	10	0	5	0	0	0.0141413	0	0	0	0
d__Bacteria;p__Chloroflexi;c__Anaerolineae;o__RBG-13-54-9;f__RBG-13-54-9;g__RBG-13-54-9;s__metagenome	Bacteria	Chloroflexi	Anaerolineae	RBG-13-54-9	RBG-13-54-9	RBG-13-54-9	metagenome	0	12	6	0	0	0.0169695	0	0	0	0
d__Bacteria;p__Chloroflexi;c__Anaerolineae;o__RBG-13-54-9;f__RBG-13-54-9;g__RBG-13-54-9;s__uncultured_organism	Bacteria	Chloroflexi	Anaerolineae	RBG-13-54-9	RBG-13-54-9	RBG-13-54-9	uncultured_organism	2	0	1	0	0	0.00282825	0	0	0	0
d__Bacteria;p__Chloroflexi;c__Anaerolineae;o__SBR1031;__;__;__	Bacteria	Chloroflexi	Anaerolineae	SBR1031	__	__	__	0	11	5.5	0	0	0.0155554	0	0	0	0
d__Bacteria;p__Chloroflexi;c__Anaerolineae;o__SBR1031;f__SBR1031;g__SBR1031;s__uncultured_Chloroflexi	Bacteria	Chloroflexi	Anaerolineae	SBR1031	SBR1031	SBR1031	uncultured_Chloroflexi	0	3	1.5	0	0	0.00424238	0	0	0	0
d__Bacteria;p__Chloroflexi;c__Anaerolineae;o__SJA-15;f__SJA-15;g__SJA-15;s__uncultured_bacterium	Bacteria	Chloroflexi	Anaerolineae	SJA-15	SJA-15	SJA-15	uncultured_bacterium	9	0	4.5	0	0	0.0127271	0	0	0	0
d__Bacteria;p__Chloroflexi;c__Anaerolineae;o__uncultured;f__uncultured;g__uncultured;s__uncultured_bacterium	Bacteria	Chloroflexi	Anaerolineae	uncultured	uncultured	uncultured	uncultured_bacterium	22	27	24.5	23	0	0.0692922	0.0721727	0	1.04157	0
d__Bacteria;p__Chloroflexi;c__Dehalococcoidia;o__Dehalococcoidales;f__uncultured;g__uncultured;s__uncultured_bacterium	Bacteria	Chloroflexi	Dehalococcoidia	Dehalococcoidales	uncultured	uncultured	uncultured_bacterium	0	7	3.5	0	0	0.00989889	0	0	0	0
d__Bacteria;p__Chloroflexi;c__Dehalococcoidia;o__Dehalococcoidia;f__Dehalococcoidia;g__Dehalococcoidia;s__uncultured_bacterium	Bacteria	Chloroflexi	Dehalococcoidia	Dehalococcoidia	Dehalococcoidia	Dehalococcoidia	uncultured_bacterium	6	10	8	13	0	0.022626	0.0407933	0	1.80294	0
d__Bacteria;p__Chloroflexi;c__Dehalococcoidia;o__GIF9;f__AB-539-J10;g__AB-539-J10;s__uncultured_organism	Bacteria	Chloroflexi	Dehalococcoidia	GIF9	AB-539-J10	AB-539-J10	uncultured_organism	5	0	2.5	4	0	0.00707064	0.0125518	0	1.7752	0
d__Bacteria;p__Chloroflexi;c__Dehalococcoidia;o__GIF9;f__GIF9;g__GIF9;s__uncultured_soil	Bacteria	Chloroflexi	Dehalococcoidia	GIF9	GIF9	GIF9	uncultured_soil	6	0	3	0	0	0.00848476	0	0	0	0
d__Bacteria;p__Chloroflexi;c__Dehalococcoidia;o__MSBL5;f__MSBL5;g__MSBL5;__	Bacteria	Chloroflexi	Dehalococcoidia	MSBL5	MSBL5	MSBL5	__	10	3	6.5	0	0	0.0183837	0	0	0	0
d__Bacteria;p__Chloroflexi;c__Dehalococcoidia;o__Napoli-4B-65;f__Napoli-4B-65;g__Napoli-4B-65;s__uncultured_bacterium	Bacteria	Chloroflexi	Dehalococcoidia	Napoli-4B-65	Napoli-4B-65	Napoli-4B-65	uncultured_bacterium	0	14	7	11	0	0.0197978	0.0345174	0	1.7435	0
d__Bacteria;p__Chloroflexi;c__Dehalococcoidia;o__SAR202_clade;f__SAR202_clade;g__SAR202_clade;__	Bacteria	Chloroflexi	Dehalococcoidia	SAR202_clade	SAR202_clade	SAR202_clade	__	10	0	5	0	0	0.0141413	0	0	0	0
d__Bacteria;p__Chloroflexi;c__Dehalococcoidia;o__Sh765B-TzT-20;f__Sh765B-TzT-20;g__Sh765B-TzT-20;s__uncultured_bacterium	Bacteria	Chloroflexi	Dehalococcoidia	Sh765B-TzT-20	Sh765B-TzT-20	Sh765B-TzT-20	uncultured_bacterium	10	6	8	0	0	0.022626	0	0	0	0
d__Bacteria;p__Chloroflexi;c__Dehalococcoidia;o__vadinBA26;f__vadinBA26;g__vadinBA26;s__uncultured_bacterium	Bacteria	Chloroflexi	Dehalococcoidia	vadinBA26	vadinBA26	vadinBA26	uncultured_bacterium	0	8	4	0	0	0.011313	0	0	0	0
d__Bacteria;p__Dependentiae;c__Babeliae;o__Babeliales;f__UBA12409;g__UBA12409;__	Bacteria	Dependentiae	Babeliae	Babeliales	UBA12409	UBA12409	__	0	2	1	0	0	0.00282825	0	0	0	0
d__Bacteria;p__Dependentiae;c__Babeliae;o__Babeliales;f__Vermiphilaceae;g__Vermiphilaceae;__	Bacteria	Dependentiae	Babeliae	Babeliales	Vermiphilaceae	Vermiphilaceae	__	7	0	3.5	0	0	0.00989889	0	0	0	0
d__Bacteria;p__Desantisbacteria;c__Desantisbacteria;o__Desantisbacteria;f__Desantisbacteria;g__Desantisbacteria;s__uncultured_bacterium	Bacteria	Desantisbacteria	Desantisbacteria	Desantisbacteria	Desantisbacteria	Desantisbacteria	uncultured_bacterium	2	8	5	9	0	0.0141413	0.0282415	0	1.9971	0
d__Bacteria;p__Desulfobacterota;__;__;__;__;__	Bacteria	Desulfobacterota	__	__	__	__	__	7	0	3.5	0	0	0.00989889	0	0	0	0
d__Bacteria;p__Desulfobacterota;c__Desulfobaccia;o__Desulfobaccales;f__Desulfobaccaceae;g__Desulfobacca;__	Bacteria	Desulfobacterota	Desulfobaccia	Desulfobaccales	Desulfobaccaceae	Desulfobacca	__	17	13	15	0	0	0.0424238	0	0	0	0
d__Bacteria;p__Desulfobacterota;c__Desulfomonilia;o__Desulfomonilales;f__Desulfomonilaceae;g__Desulfomonile;__	Bacteria	Desulfobacterota	Desulfomonilia	Desulfomonilales	Desulfomonilaceae	Desulfomonile	__	6	6	6	0	0	0.0169695	0	0	0	0
d__Bacteria;p__Desulfobacterota;c__Desulfuromonadia;o__Desulfuromonadia;f__Geothermobacteraceae;g__Geothermobacter;s__uncultured_bacterium	Bacteria	Desulfobacterota	Desulfuromonadia	Desulfuromonadia	Geothermobacteraceae	Geothermobacter	uncultured_bacterium	6	0	3	0	0	0.00848476	0	0	0	0
d__Bacteria;p__Desulfobacterota;c__Desulfuromonadia;o__PB19;f__PB19;g__PB19;s__uncultured_delta	Bacteria	Desulfobacterota	Desulfuromonadia	PB19	PB19	PB19	uncultured_delta	0	3	1.5	0	0	0.00424238	0	0	0	0
d__Bacteria;p__Desulfobacterota;c__Syntrophia;o__Syntrophales;f__Smithellaceae;g__Smithella;s__uncultured_bacterium	Bacteria	Desulfobacterota	Syntrophia	Syntrophales	Smithellaceae	Smithella	uncultured_bacterium	0	25	12.5	28	0	0.0353532	0.0878624	0	2.48528	0
d__Bacteria;p__Desulfobacterota;c__uncultured;o__uncultured;f__uncultured;g__uncultured;s__delta_proteobacterium	Bacteria	Desulfobacterota	uncultured	uncultured	uncultured	uncultured	delta_proteobacterium	21	27	24	24	0	0.0678781	0.0753107	0	1.1095	0
d__Bacteria;p__Desulfobacterota;c__uncultured;o__uncultured;f__uncultured;g__uncultured;s__uncultured_bacterium	Bacteria	Desulfobacterota	uncultured	uncultured	uncultured	uncultured	uncultured_bacterium	0	24	12	0	0	0.0339391	0	0	0	0
d__Bacteria;p__Elusimicrobiota;__;__;__;__;__	Bacteria	Elusimicrobiota	__	__	__	__	__	2	0	1	0	0	0.00282825	0	0	0	0
d__Bacteria;p__Elusimicrobiota;c__4-29;o__4-29;f__4-29;g__4-29;s__uncultured_bacterium	Bacteria	Elusimicrobiota	4-29	4-29	4-29	4-29	uncultured_bacterium	2	6	4	5	0	0.011313	0.0156897	0	1.38687	0
d__Bacteria;p__Elusimicrobiota;c__Lineage_IIa;o__Lineage_IIa;f__Lineage_IIa;g__Lineage_IIa;s__uncultured_bacterium	Bacteria	Elusimicrobiota	Lineage_IIa	Lineage_IIa	Lineage_IIa	Lineage_IIa	uncultured_bacterium	0	2	1	8	0	0.00282825	0.0251036	0	8.87599	0
d__Bacteria;p__Elusimicrobiota;c__Lineage_IIc;o__Lineage_IIc;f__Lineage_IIc;g__Lineage_IIc;s__Elusimicrobia_bacterium	Bacteria	Elusimicrobiota	Lineage_IIc	Lineage_IIc	Lineage_IIc	Lineage_IIc	Elusimicrobia_bacterium	0	4	2	0	0	0.00565651	0	0	0	0
d__Bacteria;p__Elusimicrobiota;c__Lineage_IIc;o__Lineage_IIc;f__Lineage_IIc;g__Lineage_IIc;s__uncultured_bacterium	Bacteria	Elusimicrobiota	Lineage_IIc	Lineage_IIc	Lineage_IIc	Lineage_IIc	uncultured_bacterium	11	0	5.5	3	0	0.0155554	0.00941383	0	0.605181	0
d__Bacteria;p__Fibrobacterota;c__Fibrobacteria;o__Fibrobacterales;f__B122;g__B122;s__uncultured_bacterium	Bacteria	Fibrobacterota	Fibrobacteria	Fibrobacterales	B122	B122	uncultured_bacterium	8	0	4	13	0	0.011313	0.0407933	0	3.60587	0
d__Bacteria;p__Firestonebacteria;c__Firestonebacteria;o__Firestonebacteria;f__Firestonebacteria;g__Firestonebacteria;s__Candidatus_Firestonebacteria	Bacteria	Firestonebacteria	Firestonebacteria	Firestonebacteria	Firestonebacteria	Firestonebacteria	Candidatus_Firestonebacteria	0	4	2	0	0	0.00565651	0	0	0	0
d__Bacteria;p__Firestonebacteria;c__Firestonebacteria;o__Firestonebacteria;f__Firestonebacteria;g__Firestonebacteria;s__uncultured_bacterium	Bacteria	Firestonebacteria	Firestonebacteria	Firestonebacteria	Firestonebacteria	Firestonebacteria	uncultured_bacterium	2	0	1	0	0	0.00282825	0	0	0	0
d__Bacteria;p__Firmicutes;c__Bacilli;o__Alicyclobacillales;f__Alicyclobacillaceae;g__Tumebacillus;s__uncultured_bacterium	Bacteria	Firmicutes	Bacilli	Alicyclobacillales	Alicyclobacillaceae	Tumebacillus	uncultured_bacterium	0	2	1	0	0	0.00282825	0	0	0	0
d__Bacteria;p__Firmicutes;c__Bacilli;o__Bacillales;__;__;__	Bacteria	Firmicutes	Bacilli	Bacillales	__	__	__	39	0	19.5	40	0	0.055151	0.125518	0	2.27589	0
d__Bacteria;p__Firmicutes;c__Bacilli;o__RF39;f__RF39;g__RF39;__	Bacteria	Firmicutes	Bacilli	RF39	RF39	RF39	__	24	0	12	0	0	0.0339391	0	0	0	0
d__Bacteria;p__Firmicutes;c__Clostridia;__;__;__;__	Bacteria	Firmicutes	Clostridia	__	__	__	__	12	9	10.5	11	0	0.0296967	0.0345174	0	1.16233	0
d__Bacteria;p__Firmicutes;c__Clostridia;o__Clostridiales;f__Clostridiaceae;g__Clostridium_sensu_stricto_13;__	Bacteria	Firmicutes	Clostridia	Clostridiales	Clostridiaceae	Clostridium_sensu_stricto_13	__	0	20	10	18	0	0.0282825	0.056483	0	1.9971	0
d__Bacteria;p__Firmicutes;c__Clostridia;o__Lachnospirales;f__Lachnospiraceae;g__uncultured;s__uncultured_bacterium	Bacteria	Firmicutes	Clostridia	Lachnospirales	Lachnospiraceae	uncultured	uncultured_bacterium	0	8	4	0	0	0.011313	0	0	0	0
d__Bacteria;p__Fusobacteriota;c__Fusobacteriia;o__Fusobacteriales;f__Leptotrichiaceae;g__uncultured;__	Bacteria	Fusobacteriota	Fusobacteriia	Fusobacteriales	Leptotrichiaceae	uncultured	__	0	2	1	0	0	0.00282825	0	0	0	0
d__Bacteria;p__Gemmatimonadota;c__BD2-11_terrestrial_group;o__BD2-11_terrestrial_group;f__BD2-11_terrestrial_group;g__BD2-11_terrestrial_group;s__uncultured_bacterium	Bacteria	Gemmatimonadota	BD2-11_terrestrial_group	BD2-11_terrestrial_group	BD2-11_terrestrial_group	BD2-11_terrestrial_group	uncultured_bacterium	0	7	3.5	0	0	0.00989889	0	0	0	0
d__Bacteria;p__Hydrogenedentes;c__Hydrogenedentia;o__Hydrogenedentiales;f__Hydrogenedensaceae;g__Hydrogenedensaceae;s__uncultured_bacterium	Bacteria	Hydrogenedentes	Hydrogenedentia	Hydrogenedentiales	Hydrogenedensaceae	Hydrogenedensaceae	uncultured_bacterium	0	15	7.5	33	0	0.0212119	0.103552	0	4.88179	0
d__Bacteria;p__LCP-89;c__LCP-89;o__LCP-89;f__LCP-89;g__LCP-89;__	Bacteria	LCP-89	LCP-89	LCP-89	LCP-89	LCP-89	__	12	8	10	0	0	0.0282825	0	0	0	0
d__Bacteria;p__Latescibacterota;c__Latescibacteria;o__Latescibacterales;f__Latescibacteraceae;__;__	Bacteria	Latescibacterota	Latescibacteria	Latescibacterales	Latescibacteraceae	__	__	0	5	2.5	0	0	0.00707064	0	0	0	0
d__Bacteria;p__Latescibacterota;c__Latescibacteria;o__Latescibacterales;f__Latescibacteraceae;g__Latescibacteraceae;s__uncultured_actinobacterium	Bacteria	Latescibacterota	Latescibacteria	Latescibacterales	Latescibacteraceae	Latescibacteraceae	uncultured_actinobacterium	0	6	3	0	0	0.00848476	0	0	0	0
d__Bacteria;p__Latescibacterota;c__Latescibacterota;o__Latescibacterota;f__Latescibacterota;g__Latescibacterota;__	Bacteria	Latescibacterota	Latescibacterota	Latescibacterota	Latescibacterota	Latescibacterota	__	28	36	32	10	0	0.0905041	0.0313794	0	0.346718	0
d__Bacteria;p__Latescibacterota;c__Latescibacterota;o__Latescibacterota;f__Latescibacterota;g__Latescibacterota;s__metagenome	Bacteria	Latescibacterota	Latescibacterota	Latescibacterota	Latescibacterota	Latescibacterota	metagenome	0	4	2	0	0	0.00565651	0	0	0	0
d__Bacteria;p__Latescibacterota;c__Latescibacterota;o__Latescibacterota;f__Latescibacterota;g__Latescibacterota;s__uncultured_prokaryote	Bacteria	Latescibacterota	Latescibacterota	Latescibacterota	Latescibacterota	Latescibacterota	uncultured_prokaryote	9	10	9.5	3	0	0.0268684	0.00941383	0	0.350368	0
d__Bacteria;p__MBNT15;c__MBNT15;o__MBNT15;f__MBNT15;g__MBNT15;s__uncultured_organism	Bacteria	MBNT15	MBNT15	MBNT15	MBNT15	MBNT15	uncultured_organism	7	13	10	0	0	0.0282825	0	0	0	0
d__Bacteria;p__Modulibacteria;c__Moduliflexia;o__Moduliflexales;f__Moduliflexaceae;g__Moduliflexaceae;s__uncultured_bacterium	Bacteria	Modulibacteria	Moduliflexia	Moduliflexales	Moduliflexaceae	Moduliflexaceae	uncultured_bacterium	41	19	30	29	0	0.0848476	0.0910004	0	1.07252	0
d__Bacteria;p__Myxococcota;c__Myxococcia;o__Myxococcales;f__Anaeromyxobacteraceae;g__Anaeromyxobacter;s__uncultured_bacterium	Bacteria	Myxococcota	Myxococcia	Myxococcales	Anaeromyxobacteraceae	Anaeromyxobacter	uncultured_bacterium	0	14	7	0	0	0.0197978	0	0	0	0
d__Bacteria;p__Myxococcota;c__Polyangia;o__MidBa8;f__MidBa8;g__MidBa8;__	Bacteria	Myxococcota	Polyangia	MidBa8	MidBa8	MidBa8	__	0	19	9.5	0	0	0.0268684	0	0	0	0
d__Bacteria;p__Myxococcota;c__Polyangia;o__PS-B29;f__PS-B29;g__PS-B29;s__uncultured_delta	Bacteria	Myxococcota	Polyangia	PS-B29	PS-B29	PS-B29	uncultured_delta	10	19	14.5	4	0	0.0410097	0.0125518	0	0.306069	0
d__Bacteria;p__NB1-j;c__NB1-j;o__NB1-j;f__NB1-j;g__NB1-j;__	Bacteria	NB1-j	NB1-j	NB1-j	NB1-j	NB1-j	__	0	8	4	0	0	0.011313	0	0	0	0
d__Bacteria;p__PAUC34f;c__PAUC34f;o__PAUC34f;f__PAUC34f;g__PAUC34f;s__uncultured_bacterium	Bacteria	PAUC34f	PAUC34f	PAUC34f	PAUC34f	PAUC34f	uncultured_bacterium	15	0	7.5	5	0	0.0212119	0.0156897	0	0.739666	0
d__Bacteria;p__PAUC34f;c__PAUC34f;o__PAUC34f;f__PAUC34f;g__PAUC34f;s__uncultured_organism	Bacteria	PAUC34f	PAUC34f	PAUC34f	PAUC34f	PAUC34f	uncultured_organism	0	3	1.5	0	0	0.00424238	0	0	0	0
d__Bacteria;p__Patescibacteria;c__ABY1;o__Candidatus_Buchananbacteria;f__Candidatus_Buchananbacteria;g__Candidatus_Buchananbacteria;s__Candidatus_Buchananbacteria	Bacteria	Patescibacteria	ABY1	Candidatus_Buchananbacteria	Candidatus_Buchananbacteria	Candidatus_Buchananbacteria	Candidatus_Buchananbacteria	3	7	5	0	0	0.0141413	0	0	0	0
d__Bacteria;p__Patescibacteria;c__ABY1;o__Candidatus_Falkowbacteria;f__Candidatus_Falkowbacteria;g__Candidatus_Falkowbacteria;s__uncultured_bacterium	Bacteria	Patescibacteria	ABY1	Candidatus_Falkowbacteria	Candidatus_Falkowbacteria	Candidatus_Falkowbacteria	uncultured_bacterium	5	0	2.5	0	0	0.00707064	0	0	0	0
d__Bacteria;p__Patescibacteria;c__CPR2;o__CPR2;f__CPR2;g__CPR2;s__uncultured_bacterium	Bacteria	Patescibacteria	CPR2	CPR2	CPR2	CPR2	uncultured_bacterium	3	0	1.5	6	0	0.00424238	0.0188277	0	4.43799	0
d__Bacteria;p__Patescibacteria;c__Gracilibacteria;__;__;__;__	Bacteria	Patescibacteria	Gracilibacteria	__	__	__	__	5	5	5	0	0	0.0141413	0	0	0	0
d__Bacteria;p__Patescibacteria;c__Gracilibacteria;o__Candidatus_Peregrinibacteria;f__Candidatus_Peregrinibacteria;g__Candidatus_Peregrinibacteria;s__uncultured_bacterium	Bacteria	Patescibacteria	Gracilibacteria	Candidatus_Peregrinibacteria	Candidatus_Peregrinibacteria	Candidatus_Peregrinibacteria	uncultured_bacterium	4	0	2	0	0	0.00565651	0	0	0	0
d__Bacteria;p__Patescibacteria;c__Microgenomatia;o__Candidatus_Amesbacteria;f__Candidatus_Amesbacteria;g__Candidatus_Amesbacteria;s__Candidatus_Amesbacteria	Bacteria	Patescibacteria	Microgenomatia	Candidatus_Amesbacteria	Candidatus_Amesbacteria	Candidatus_Amesbacteria	Candidatus_Amesbacteria	0	4	2	4	0	0.00565651	0.0125518	0	2.219	0
d__Bacteria;p__Patescibacteria;c__Microgenomatia;o__Candidatus_Curtissbacteria;f__Candidatus_Curtissbacteria;g__Candidatus_Curtissbacteria;__	Bacteria	Patescibacteria	Microgenomatia	Candidatus_Curtissbacteria	Candidatus_Curtissbacteria	Candidatus_Curtissbacteria	__	5	0	2.5	4	0	0.00707064	0.0125518	0	1.7752	0
d__Bacteria;p__Patescibacteria;c__Microgenomatia;o__Microgenomatia;f__Microgenomatia;g__Microgenomatia;s__candidate_division	Bacteria	Patescibacteria	Microgenomatia	Microgenomatia	Microgenomatia	Microgenomatia	candidate_division	17	10	13.5	11	0	0.0381814	0.0345174	0	0.904036	0
d__Bacteria;p__Patescibacteria;c__Parcubacteria;o__Candidatus_Colwellbacteria;f__Candidatus_Colwellbacteria;g__Candidatus_Colwellbacteria;__	Bacteria	Patescibacteria	Parcubacteria	Candidatus_Colwellbacteria	Candidatus_Colwellbacteria	Candidatus_Colwellbacteria	__	0	2	1	0	0	0.00282825	0	0	0	0
d__Bacteria;p__Patescibacteria;c__Parcubacteria;o__Candidatus_Yanofskybacteria;f__Candidatus_Yanofskybacteria;g__Candidatus_Yanofskybacteria;s__marine_sediment	Bacteria	Patescibacteria	Parcubacteria	Candidatus_Yanofskybacteria	Candidatus_Yanofskybacteria	Candidatus_Yanofskybacteria	marine_sediment	0	5	2.5	2	0	0.00707064	0.00627589	0	0.887599	0
d__Bacteria;p__Patescibacteria;c__Saccharimonadia;o__Saccharimonadales;f__Saccharimonadales;g__Saccharimonadales;s__uncultured_candidate	Bacteria	Patescibacteria	Saccharimonadia	Saccharimonadales	Saccharimonadales	Saccharimonadales	uncultured_candidate	0	4	2	0	0	0.00565651	0	0	0	0
d__Bacteria;p__Planctomycetota;c__OM190;o__OM190;f__OM190;g__OM190;__	Bacteria	Planctomycetota	OM190	OM190	OM190	OM190	__	3	4	3.5	9	0	0.00989889	0.0282415	0	2.853	0
d__Bacteria;p__Planctomycetota;c__Phycisphaerae;o__Amsterdam-1B-07;f__Amsterdam-1B-07;g__Amsterdam-1B-07;s__uncultured_bacterium	Bacteria	Planctomycetota	Phycisphaerae	Amsterdam-1B-07	Amsterdam-1B-07	Amsterdam-1B-07	uncultured_bacterium	0	4	2	0	0	0.00565651	0	0	0	0
d__Bacteria;p__Planctomycetota;c__Phycisphaerae;o__CCM11a;f__CCM11a;g__CCM11a;s__uncultured_Planctomycetaceae	Bacteria	Planctomycetota	Phycisphaerae	CCM11a	CCM11a	CCM11a	uncultured_Planctomycetaceae	5	0	2.5	0	0	0.00707064	0	0	0	0
d__Bacteria;p__Planctomycetota;c__Phycisphaerae;o__MSBL9;f__GWC2-45-44;g__GWC2-45-44;s__Planctomycetes_bacterium	Bacteria	Planctomycetota	Phycisphaerae	MSBL9	GWC2-45-44	GWC2-45-44	Planctomycetes_bacterium	12	0	6	6	0	0.0169695	0.0188277	0	1.1095	0
d__Bacteria;p__Planctomycetota;c__Phycisphaerae;o__MSBL9;f__SG8-4;g__SG8-4;s__uncultured_planctomycete	Bacteria	Planctomycetota	Phycisphaerae	MSBL9	SG8-4	SG8-4	uncultured_planctomycete	34	13	23.5	0	0	0.066464	0	0	0	0
d__Bacteria;p__Planctomycetota;c__Phycisphaerae;o__Phycisphaerales;f__Phycisphaeraceae;g__Z195MB87;s__uncultured_planctomycete	Bacteria	Planctomycetota	Phycisphaerae	Phycisphaerales	Phycisphaeraceae	Z195MB87	uncultured_planctomycete	3	4	3.5	3	0	0.00989889	0.00941383	0	0.950999	0
d__Bacteria;p__Planctomycetota;c__Phycisphaerae;o__Phycisphaerales;f__Phycisphaeraceae;g__uncultured;__	Bacteria	Planctomycetota	Phycisphaerae	Phycisphaerales	Phycisphaeraceae	uncultured	__	0	3	1.5	0	0	0.00424238	0	0	0	0
d__Bacteria;p__Planctomycetota;c__Phycisphaerae;o__Phycisphaerales;f__Phycisphaeraceae;g__uncultured;s__uncultured_bacterium	Bacteria	Planctomycetota	Phycisphaerae	Phycisphaerales	Phycisphaeraceae	uncultured	uncultured_bacterium	3	0	1.5	0	0	0.00424238	0	0	0	0
d__Bacteria;p__Planctomycetota;c__Phycisphaerae;o__Pla1_lineage;f__Pla1_lineage;g__Pla1_lineage;s__uncultured_bacterium	Bacteria	Planctomycetota	Phycisphaerae	Pla1_lineage	Pla1_lineage	Pla1_lineage	uncultured_bacterium	12	29	20.5	0	0	0.0579792	0	0	0	0
d__Bacteria;p__Planctomycetota;c__Phycisphaerae;o__Tepidisphaerales;f__WD2101_soil_group;g__WD2101_soil_group;__	Bacteria	Planctomycetota	Phycisphaerae	Tepidisphaerales	WD2101_soil_group	WD2101_soil_group	__	0	10	5	0	0	0.0141413	0	0	0	0
d__Bacteria;p__Planctomycetota;c__Phycisphaerae;o__mle1-8;f__mle1-8;g__mle1-8;__	Bacteria	Planctomycetota	Phycisphaerae	mle1-8	mle1-8	mle1-8	__	3	2	2.5	0	0	0.00707064	0	0	0	0
d__Bacteria;p__Planctomycetota;c__Phycisphaerae;o__mle1-8;f__mle1-8;g__mle1-8;s__uncultured_bacterium	Bacteria	Planctomycetota	Phycisphaerae	mle1-8	mle1-8	mle1-8	uncultured_bacterium	20	18	19	7	0	0.0537368	0.0219656	0	0.408763	0
d__Bacteria;p__Planctomycetota;c__Phycisphaerae;o__mle1-8;f__mle1-8;g__mle1-8;s__uncultured_organism	Bacteria	Planctomycetota	Phycisphaerae	mle1-8	mle1-8	mle1-8	uncultured_organism	22	16	19	14	0	0.0537368	0.0439312	0	0.817525	0
d__Bacteria;p__Planctomycetota;c__Pla3_lineage;o__Pla3_lineage;f__Pla3_lineage;g__Pla3_lineage;s__uncultured_bacterium	Bacteria	Planctomycetota	Pla3_lineage	Pla3_lineage	Pla3_lineage	Pla3_lineage	uncultured_bacterium	11	10	10.5	0	0	0.0296967	0	0	0	0
d__Bacteria;p__Planctomycetota;c__Pla4_lineage;o__Pla4_lineage;f__Pla4_lineage;g__Pla4_lineage;s__metagenome	Bacteria	Planctomycetota	Pla4_lineage	Pla4_lineage	Pla4_lineage	Pla4_lineage	metagenome	13	5	9	0	0	0.0254543	0	0	0	0
d__Bacteria;p__Planctomycetota;c__Pla4_lineage;o__Pla4_lineage;f__Pla4_lineage;g__Pla4_lineage;s__uncultured_organism	Bacteria	Planctomycetota	Pla4_lineage	Pla4_lineage	Pla4_lineage	Pla4_lineage	uncultured_organism	17	16	16.5	0	0	0.0466662	0	0	0	0
d__Bacteria;p__Planctomycetota;c__Planctomycetes;o__Pirellulales;f__Pirellulaceae;g__Pir4_lineage;__	Bacteria	Planctomycetota	Planctomycetes	Pirellulales	Pirellulaceae	Pir4_lineage	__	4	0	2	7	0	0.00565651	0.0219656	0	3.88324	0
d__Bacteria;p__Planctomycetota;c__Planctomycetes;o__Pirellulales;f__Pirellulaceae;g__uncultured;s__uncultured_organism	Bacteria	Planctomycetota	Planctomycetes	Pirellulales	Pirellulaceae	uncultured	uncultured_organism	12	0	6	9	0	0.0169695	0.0282415	0	1.66425	0
d__Bacteria;p__Planctomycetota;c__Planctomycetes;o__Pirellulales;f__Pirellulaceae;g__uncultured;s__uncultured_soil	Bacteria	Planctomycetota	Planctomycetes	Pirellulales	Pirellulaceae	uncultured	uncultured_soil	12	0	6	0	0	0.0169695	0	0	0	0
d__Bacteria;p__Proteobacteria;c__Alphaproteobacteria;o__Rhizobiales;f__Beijerinckiaceae;g__Microvirga;__	Bacteria	Proteobacteria	Alphaproteobacteria	Rhizobiales	Beijerinckiaceae	Microvirga	__	11	0	5.5	0	0	0.0155554	0	0	0	0
d__Bacteria;p__Proteobacteria;c__Alphaproteobacteria;o__Rhizobiales;f__Methyloligellaceae;g__Methyloligellaceae;s__uncultured_bacterium	Bacteria	Proteobacteria	Alphaproteobacteria	Rhizobiales	Methyloligellaceae	Methyloligellaceae	uncultured_bacterium	0	14	7	0	0	0.0197978	0	0	0	0
d__Bacteria;p__Proteobacteria;c__Gammaproteobacteria;o__Burkholderiales;f__Burkholderiaceae;g__Lautropia;s__uncultured_beta	Bacteria	Proteobacteria	Gammaproteobacteria	Burkholderiales	Burkholderiaceae	Lautropia	uncultured_beta	19	0	9.5	24	0	0.0268684	0.0753107	0	2.80294	0
d__Bacteria;p__Proteobacteria;c__Gammaproteobacteria;o__Burkholderiales;f__Nitrosomonadaceae;g__966-1;__	Bacteria	Proteobacteria	Gammaproteobacteria	Burkholderiales	Nitrosomonadaceae	966-1	__	0	34	17	40	0	0.0480803	0.125518	0	2.61058	0
d__Bacteria;p__Proteobacteria;c__Gammaproteobacteria;o__Burkholderiales;f__Nitrosomonadaceae;g__uncultured;__	Bacteria	Proteobacteria	Gammaproteobacteria	Burkholderiales	Nitrosomonadaceae	uncultured	__	7	9	8	0	0	0.022626	0	0	0	0
d__Bacteria;p__Proteobacteria;c__Gammaproteobacteria;o__Burkholderiales;f__SC-I-84;g__SC-I-84;__	Bacteria	Proteobacteria	Gammaproteobacteria	Burkholderiales	SC-I-84	SC-I-84	__	28	0	14	27	0	0.0395956	0.0847245	0	2.13975	0
d__Bacteria;p__Proteobacteria;c__Gammaproteobacteria;o__Burkholderiales;f__TRA3-20;g__TRA3-20;s__uncultured_Nitrosospira	Bacteria	Proteobacteria	Gammaproteobacteria	Burkholderiales	TRA3-20	TRA3-20	uncultured_Nitrosospira	0	59	29.5	0	0	0.0834335	0	0	0	0
d__Bacteria;p__Proteobacteria;c__Gammaproteobacteria;o__Cellvibrionales;f__Spongiibacteraceae;g__BD1-7_clade;s__uncultured_bacterium	Bacteria	Proteobacteria	Gammaproteobacteria	Cellvibrionales	Spongiibacteraceae	BD1-7_clade	uncultured_bacterium	7	9	8	7	0	0.022626	0.0219656	0	0.970811	0
d__Bacteria;p__Proteobacteria;c__Gammaproteobacteria;o__Coxiellales;f__Coxiellaceae;g__Coxiella;s__uncultured_anaerobic	Bacteria	Proteobacteria	Gammaproteobacteria	Coxiellales	Coxiellaceae	Coxiella	uncultured_anaerobic	7	9	8	0	0	0.022626	0	0	0	0
d__Bacteria;p__Proteobacteria;c__Gammaproteobacteria;o__KI89A_clade;f__KI89A_clade;g__KI89A_clade;s__uncultured_bacterium	Bacteria	Proteobacteria	Gammaproteobacteria	KI89A_clade	KI89A_clade	KI89A_clade	uncultured_bacterium	6	7	6.5	0	0	0.0183837	0	0	0	0
d__Bacteria;p__Proteobacteria;c__Gammaproteobacteria;o__Methylococcales;f__Methylococcaceae;g__Candidatus_Methylospira;s__uncultured_bacterium	Bacteria	Proteobacteria	Gammaproteobacteria	Methylococcales	Methylococcaceae	Candidatus_Methylospira	uncultured_bacterium	0	14	7	0	0	0.0197978	0	0	0	0
d__Bacteria;p__Proteobacteria;c__Gammaproteobacteria;o__Methylococcales;f__Methylococcaceae;g__Methylocaldum;s__uncultured_bacterium	Bacteria	Proteobacteria	Gammaproteobacteria	Methylococcales	Methylococcaceae	Methylocaldum	uncultured_bacterium	17	0	8.5	0	0	0.0240402	0	0	0	0
d__Bacteria;p__Proteobacteria;c__Gammaproteobacteria;o__Nitrosococcales;f__Nitrosococcaceae;g__CI75cm.2.12;s__uncultured_bacterium	Bacteria	Proteobacteria	Gammaproteobacteria	Nitrosococcales	Nitrosococcaceae	CI75cm.2.12	uncultured_bacterium	20	0	10	0	0	0.0282825	0	0	0	0
d__Bacteria;p__Proteobacteria;c__Gammaproteobacteria;o__SZB30;f__SZB30;g__SZB30;s__uncultured_bacterium	Bacteria	Proteobacteria	Gammaproteobacteria	SZB30	SZB30	SZB30	uncultured_bacterium	0	6	3	0	0	0.00848476	0	0	0	0
d__Bacteria;p__Schekmanbacteria;c__Schekmanbacteria;o__Schekmanbacteria;f__Schekmanbacteria;g__Schekmanbacteria;__	Bacteria	Schekmanbacteria	Schekmanbacteria	Schekmanbacteria	Schekmanbacteria	Schekmanbacteria	__	0	18	9	0	0	0.0254543	0	0	0	0
d__Bacteria;p__Spirochaetota;c__Brachyspirae;o__Brachyspirales;f__Brachyspirales_Incertae_Sedis;g__Exilispira;s__uncultured_bacterium	Bacteria	Spirochaetota	Brachyspirae	Brachyspirales	Brachyspirales_Incertae_Sedis	Exilispira	uncultured_bacterium	2	4	3	3	0	0.00848476	0.00941383	0	1.1095	0
d__Bacteria;p__Spirochaetota;c__Spirochaetia;o__Spirochaetales;f__Spirochaetaceae;__;__	Bacteria	Spirochaetota	Spirochaetia	Spirochaetales	Spirochaetaceae	__	__	0	9	4.5	0	0	0.0127271	0	0	0	0
d__Bacteria;p__Spirochaetota;c__Spirochaetia;o__Spirochaetales;f__Spirochaetaceae;g__Spirochaeta;__	Bacteria	Spirochaetota	Spirochaetia	Spirochaetales	Spirochaetaceae	Spirochaeta	__	18	14	16	19	0	0.0452521	0.0596209	0	1.31753	0
d__Bacteria;p__Spirochaetota;c__Spirochaetia;o__Spirochaetales;f__Spirochaetaceae;g__uncultured;s__uncultured_Spirochaetes	Bacteria	Spirochaetota	Spirochaetia	Spirochaetales	Spirochaetaceae	uncultured	uncultured_Spirochaetes	27	0	13.5	0	0	0.0381814	0	0	0	0
d__Bacteria;p__Sumerlaeota;c__Sumerlaeia;o__uncultured;f__uncultured;g__uncultured;__	Bacteria	Sumerlaeota	Sumerlaeia	uncultured	uncultured	uncultured	__	11	24	17.5	0	0	0.0494944	0	0	0	0
d__Bacteria;p__TA06;c__TA06;o__TA06;f__TA06;g__TA06;s__uncultured_soil	Bacteria	TA06	TA06	TA06	TA06	TA06	uncultured_soil	17	10	13.5	27	0	0.0381814	0.0847245	0	2.219	0
d__Bacteria;p__Verrucomicrobiota;c__Chlamydiae;o__Chlamydiales;f__Parachlamydiaceae;__;__	Bacteria	Verrucomicrobiota	Chlamydiae	Chlamydiales	Parachlamydiaceae	__	__	5	0	2.5	0	0	0.00707064	0	0	0	0
d__Bacteria;p__Verrucomicrobiota;c__Chlamydiae;o__Chlamydiales;f__Simkaniaceae;__;__	Bacteria	Verrucomicrobiota	Chlamydiae	Chlamydiales	Simkaniaceae	__	__	4	6	5	6	0	0.0141413	0.0188277	0	1.3314	0
d__Bacteria;p__Verrucomicrobiota;c__Kiritimatiellae;o__113B434;f__113B434;g__113B434;s__uncultured_bacterium	Bacteria	Verrucomicrobiota	Kiritimatiellae	113B434	113B434	113B434	uncultured_bacterium	0	7	3.5	0	0	0.00989889	0	0	0	0
d__Bacteria;p__Verrucomicrobiota;c__Kiritimatiellae;o__WCHB1-41;f__WCHB1-41;g__WCHB1-41;s__uncultured_bacterium	Bacteria	Verrucomicrobiota	Kiritimatiellae	WCHB1-41	WCHB1-41	WCHB1-41	uncultured_bacterium	8	2	5	0	0	0.0141413	0	0	0	0
d__Bacteria;p__Verrucomicrobiota;c__Omnitrophia;o__Omnitrophales;f__Omnitrophaceae;g__Candidatus_Omnitrophus;s__Candidatus_Omnitrophus	Bacteria	Verrucomicrobiota	Omnitrophia	Omnitrophales	Omnitrophaceae	Candidatus_Omnitrophus	Candidatus_Omnitrophus	0	9	4.5	0	0	0.0127271	0	0	0	0
d__Bacteria;p__Verrucomicrobiota;c__Omnitrophia;o__Omnitrophales;f__Omnitrophaceae;g__Candidatus_Omnitrophus;s__Omnitrophica_WOR_2	Bacteria	Verrucomicrobiota	Omnitrophia	Omnitrophales	Omnitrophaceae	Candidatus_Omnitrophus	Omnitrophica_WOR_2	24	0	12	0	0	0.0339391	0	0	0	0
d__Bacteria;p__Verrucomicrobiota;c__Omnitrophia;o__Omnitrophales;f__Omnitrophaceae;g__Candidatus_Omnitrophus;s__Omnitrophica_bacterium	Bacteria	Verrucomicrobiota	Omnitrophia	Omnitrophales	Omnitrophaceae	Candidatus_Omnitrophus	Omnitrophica_bacterium	0	4	2	0	0	0.00565651	0	0	0	0
d__Bacteria;p__Verrucomicrobiota;c__Verrucomicrobiae;o__Chthoniobacterales;f__Chthoniobacteraceae;g__LD29;s__uncultured_bacterium	Bacteria	Verrucomicrobiota	Verrucomicrobiae	Chthoniobacterales	Chthoniobacteraceae	LD29	uncultured_bacterium	5	0	2.5	8	0	0.00707064	0.0251036	0	3.5504	0
d__Bacteria;p__Verrucomicrobiota;c__Verrucomicrobiae;o__Opitutales;f__Opitutaceae;__;__	Bacteria	Verrucomicrobiota	Verrucomicrobiae	Opitutales	Opitutaceae	__	__	9	4	6.5	0	0	0.0183837	0	0	0	0
d__Bacteria;p__Verrucomicrobiota;c__Verrucomicrobiae;o__Pedosphaerales;f__Pedosphaeraceae;g__uncultured;__	Bacteria	Verrucomicrobiota	Verrucomicrobiae	Pedosphaerales	Pedosphaeraceae	uncultured	__	27	0	13.5	0	0	0.0381814	0	0	0	0
d__Bacteria;p__Verrucomicrobiota;c__Verrucomicrobiae;o__S-BQ2-57_soil_group;f__S-BQ2-57_soil_group;g__S-BQ2-57_soil_group;s__uncultured_bacterium	Bacteria	Verrucomicrobiota	Verrucomicrobiae	S-BQ2-57_soil_group	S-BQ2-57_soil_group	S-BQ2-57_soil_group	uncultured_bacterium	0	4	2	0	0	0.00565651	0	0	0	0
d__Bacteria;p__Verrucomicrobiota;c__Verrucomicrobiae;o__Verrucomicrobiales;f__Rubritaleaceae;g__Luteolibacter;s__uncultured_Verrucomicrobiales	Bacteria	Verrucomicrobiota	Verrucomicrobiae	Verrucomicrobiales	Rubritaleaceae	Luteolibacter	uncultured_Verrucomicrobiales	5	0	2.5	0	0	0.00707064	0	0	0	0
d__Bacteria;p__WOR-1;c__WOR-1;o__WOR-1;f__WOR-1;g__WOR-1;s__candidate_division	Bacteria	WOR-1	WOR-1	WOR-1	WOR-1	WOR-1	candidate_division	29	0	14.5	23	0	0.0410097	0.0721727	0	1.75989	0
d__Bacteria;p__WS1;c__WS1;o__WS1;f__WS1;g__WS1;s__uncultured_Streptomyces	Bacteria	WS1	WS1	WS1	WS1	WS1	uncultured_Streptomyces	4	0	2	0	0	0.00565651	0	0	0	0
d__Bacteria;p__Zixibacteria;c__Zixibacteria;o__Zixibacteria;f__Zixibacteria;g__Zixibacteria;s__uncultured_Caldithrix	Bacteria	Zixibacteria	Zixibacteria	Zixibacteria	Zixibacteria	Zixibacteria	uncultured_Caldithrix	6	0	3	0	0	0.00848476	0	0	0	0
d__Bacteria;p__Zixibacteria;c__Zixibacteria;o__Zixibacteria;f__Zixibacteria;g__Zixibacteria;s__uncultured_candidate	Bacteria	Zixibacteria	Zixibacteria	Zixibacteria	Zixibacteria	Zixibacteria	uncultured_candidate	4	0	2	0	0	0.00565651	0	0	0	0
							Archaea	11540	10355	10947.5	9492	7925
							Bacteria	25148	23672	24410	22376	16522
							total reads	36688	34027	35357.5	31868	24447

## Sheet: ASV_table_exp.E
								reads	reads	reads	%	%	%
								T0	methane+BES	methanol+hematite	T0	methane+BES	methanol+hematite
index	Kingdom	Phylum	Class	Order	Family	Genus	Species	val_exp_8_2_21	val7	val5	val_exp_8_2_21	val7	val5
Unassigned;__;__;__;__;__;__	Unassigned	__	__	__	__	__	__	19	9	9	0.0729171	0.0594295	0.0344195
d__Archaea;__;__;__;__;__;__	Archaea	__	__	__	__	__	__	315	179	251	1.20889	1.18199	0.95992
d__Archaea;p__Aenigmarchaeota;c__Aenigmarchaeia;o__Aenigmarchaeales;f__Aenigmarchaeales;g__Aenigmarchaeales;s__uncultured_archaeon	Archaea	Aenigmarchaeota	Aenigmarchaeia	Aenigmarchaeales	Aenigmarchaeales	Aenigmarchaeales	uncultured_archaeon	94	35	92	0.360748	0.231115	0.351843
d__Archaea;p__Aenigmarchaeota;c__Aenigmarchaeia;o__Aenigmarchaeales;f__Aenigmarchaeales;g__Aenigmarchaeales;s__uncultured_euryarchaeote	Archaea	Aenigmarchaeota	Aenigmarchaeia	Aenigmarchaeales	Aenigmarchaeales	Aenigmarchaeales	uncultured_euryarchaeote	33	0	6	0.126645	0	0.0229463
d__Archaea;p__Aenigmarchaeota;c__Aenigmarchaeia;o__Aenigmarchaeales;f__Aenigmarchaeales;g__Candidatus_Aenigmarchaeum;s__Candidatus_Aenigmarchaeum	Archaea	Aenigmarchaeota	Aenigmarchaeia	Aenigmarchaeales	Aenigmarchaeales	Candidatus_Aenigmarchaeum	Candidatus_Aenigmarchaeum	5	0	0	0.0191887	0	0
d__Archaea;p__Aenigmarchaeota;c__Aenigmarchaeia;o__Aenigmarchaeales;f__Aenigmarchaeales;g__Candidatus_Aenigmarchaeum;s__uncultured_archaeon	Archaea	Aenigmarchaeota	Aenigmarchaeia	Aenigmarchaeales	Aenigmarchaeales	Candidatus_Aenigmarchaeum	uncultured_archaeon	30	15	20	0.115132	0.0990491	0.0764877
d__Archaea;p__Aenigmarchaeota;c__Deep_Sea_Euryarchaeotic_Group(DSEG);o__Deep_Sea_Euryarchaeotic_Group(DSEG);f__Deep_Sea_Euryarchaeotic_Group(DSEG);g__Deep_Sea_Euryarchaeotic_Group(DSEG);__	Archaea	Aenigmarchaeota	Deep_Sea_Euryarchaeotic_Group(DSEG)	Deep_Sea_Euryarchaeotic_Group(DSEG)	Deep_Sea_Euryarchaeotic_Group(DSEG)	Deep_Sea_Euryarchaeotic_Group(DSEG)	__	78	42	74	0.299344	0.277338	0.283004
d__Archaea;p__Aenigmarchaeota;c__Deep_Sea_Euryarchaeotic_Group(DSEG);o__Deep_Sea_Euryarchaeotic_Group(DSEG);f__Deep_Sea_Euryarchaeotic_Group(DSEG);g__Deep_Sea_Euryarchaeotic_Group(DSEG);s__uncultured_archaeon	Archaea	Aenigmarchaeota	Deep_Sea_Euryarchaeotic_Group(DSEG)	Deep_Sea_Euryarchaeotic_Group(DSEG)	Deep_Sea_Euryarchaeotic_Group(DSEG)	Deep_Sea_Euryarchaeotic_Group(DSEG)	uncultured_archaeon	39	26	53	0.149672	0.171685	0.202692
d__Archaea;p__Altiarchaeota;c__Altiarchaeia;o__Altiarchaeales;f__Altiarchaeaceae;g__Candidatus_Altiarchaeum;__	Archaea	Altiarchaeota	Altiarchaeia	Altiarchaeales	Altiarchaeaceae	Candidatus_Altiarchaeum	__	0	0	2	0	0	0.00764877
d__Archaea;p__Altiarchaeota;c__Altiarchaeia;o__Altiarchaeales;f__Altiarchaeaceae;g__Candidatus_Altiarchaeum;s__uncultured_archaeon	Archaea	Altiarchaeota	Altiarchaeia	Altiarchaeales	Altiarchaeaceae	Candidatus_Altiarchaeum	uncultured_archaeon	39	11	13	0.149672	0.072636	0.049717
d__Archaea;p__Altiarchaeota;c__Altiarchaeia;o__Altiarchaeales;f__Altiarchaeaceae;g__Candidatus_Altiarchaeum;s__uncultured_euryarchaeote	Archaea	Altiarchaeota	Altiarchaeia	Altiarchaeales	Altiarchaeaceae	Candidatus_Altiarchaeum	uncultured_euryarchaeote	7	0	7	0.0268642	0	0.0267707
d__Archaea;p__Asgardarchaeota;c__Lokiarchaeia;o__Lokiarchaeia;f__Lokiarchaeia;g__Lokiarchaeia;s__uncultured_archaeon	Archaea	Asgardarchaeota	Lokiarchaeia	Lokiarchaeia	Lokiarchaeia	Lokiarchaeia	uncultured_archaeon	229	137	144	0.878843	0.904649	0.550711
d__Archaea;p__Asgardarchaeota;c__Odinarchaeia;o__Odinarchaeia;f__Odinarchaeia;g__Odinarchaeia;s__uncultured_archaeon	Archaea	Asgardarchaeota	Odinarchaeia	Odinarchaeia	Odinarchaeia	Odinarchaeia	uncultured_archaeon	97	50	74	0.372261	0.330164	0.283004
d__Archaea;p__Asgardarchaeota;c__Odinarchaeia;o__Odinarchaeia;f__Odinarchaeia;g__Odinarchaeia;s__uncultured_euryarchaeote	Archaea	Asgardarchaeota	Odinarchaeia	Odinarchaeia	Odinarchaeia	Odinarchaeia	uncultured_euryarchaeote	50	27	12	0.191887	0.178288	0.0458926
d__Archaea;p__Crenarchaeota;c__Bathyarchaeia;o__Bathyarchaeia;f__Bathyarchaeia;g__Bathyarchaeia;__	Archaea	Crenarchaeota	Bathyarchaeia	Bathyarchaeia	Bathyarchaeia	Bathyarchaeia	__	751	356	603	2.88214	2.35077	2.3061
d__Archaea;p__Crenarchaeota;c__Bathyarchaeia;o__Bathyarchaeia;f__Bathyarchaeia;g__Bathyarchaeia;s__Candidatus_Bathyarchaeota	Archaea	Crenarchaeota	Bathyarchaeia	Bathyarchaeia	Bathyarchaeia	Bathyarchaeia	Candidatus_Bathyarchaeota	0	0	6	0	0	0.0229463
d__Archaea;p__Crenarchaeota;c__Bathyarchaeia;o__Bathyarchaeia;f__Bathyarchaeia;g__Bathyarchaeia;s__archaeon_RBG_16_50_20	Archaea	Crenarchaeota	Bathyarchaeia	Bathyarchaeia	Bathyarchaeia	Bathyarchaeia	archaeon_RBG_16_50_20	47	0	48	0.180374	0	0.18357
d__Archaea;p__Crenarchaeota;c__Bathyarchaeia;o__Bathyarchaeia;f__Bathyarchaeia;g__Bathyarchaeia;s__marine_metagenome	Archaea	Crenarchaeota	Bathyarchaeia	Bathyarchaeia	Bathyarchaeia	Bathyarchaeia	marine_metagenome	16	15	27	0.0614038	0.0990491	0.103258
d__Archaea;p__Crenarchaeota;c__Bathyarchaeia;o__Bathyarchaeia;f__Bathyarchaeia;g__Bathyarchaeia;s__miscellaneous_Crenarchaeota	Archaea	Crenarchaeota	Bathyarchaeia	Bathyarchaeia	Bathyarchaeia	Bathyarchaeia	miscellaneous_Crenarchaeota	0	0	10	0	0	0.0382438
d__Archaea;p__Crenarchaeota;c__Bathyarchaeia;o__Bathyarchaeia;f__Bathyarchaeia;g__Bathyarchaeia;s__uncultured_Thermofilum	Archaea	Crenarchaeota	Bathyarchaeia	Bathyarchaeia	Bathyarchaeia	Bathyarchaeia	uncultured_Thermofilum	682	362	408	2.61734	2.39039	1.56035
d__Archaea;p__Crenarchaeota;c__Bathyarchaeia;o__Bathyarchaeia;f__Bathyarchaeia;g__Bathyarchaeia;s__uncultured_Thermoprotei	Archaea	Crenarchaeota	Bathyarchaeia	Bathyarchaeia	Bathyarchaeia	Bathyarchaeia	uncultured_Thermoprotei	265	194	210	1.017	1.28104	0.803121
d__Archaea;p__Crenarchaeota;c__Bathyarchaeia;o__Bathyarchaeia;f__Bathyarchaeia;g__Bathyarchaeia;s__uncultured_archaeon	Archaea	Crenarchaeota	Bathyarchaeia	Bathyarchaeia	Bathyarchaeia	Bathyarchaeia	uncultured_archaeon	193	62	169	0.740684	0.409403	0.646321
d__Archaea;p__Crenarchaeota;c__Bathyarchaeia;o__Bathyarchaeia;f__Bathyarchaeia;g__Bathyarchaeia;s__uncultured_bacterium	Archaea	Crenarchaeota	Bathyarchaeia	Bathyarchaeia	Bathyarchaeia	Bathyarchaeia	uncultured_bacterium	0	13	24	0	0.0858426	0.0917852
d__Archaea;p__Crenarchaeota;c__Bathyarchaeia;o__Bathyarchaeia;f__Bathyarchaeia;g__Bathyarchaeia;s__uncultured_crenarchaeote	Archaea	Crenarchaeota	Bathyarchaeia	Bathyarchaeia	Bathyarchaeia	Bathyarchaeia	uncultured_crenarchaeote	598	291	455	2.29497	1.92155	1.74009
d__Archaea;p__Crenarchaeota;c__Bathyarchaeia;o__Bathyarchaeia;f__Bathyarchaeia;g__Bathyarchaeia;s__uncultured_euryarchaeote	Archaea	Crenarchaeota	Bathyarchaeia	Bathyarchaeia	Bathyarchaeia	Bathyarchaeia	uncultured_euryarchaeote	296	184	277	1.13597	1.215	1.05935
d__Archaea;p__Crenarchaeota;c__Bathyarchaeia;o__Bathyarchaeia;f__Bathyarchaeia;g__Bathyarchaeia;s__uncultured_methanogenic	Archaea	Crenarchaeota	Bathyarchaeia	Bathyarchaeia	Bathyarchaeia	Bathyarchaeia	uncultured_methanogenic	36	24	31	0.138159	0.158479	0.118556
d__Archaea;p__Crenarchaeota;c__Bathyarchaeia;o__Bathyarchaeia;f__Bathyarchaeia;g__Bathyarchaeia;s__uncultured_thaumarchaeote	Archaea	Crenarchaeota	Bathyarchaeia	Bathyarchaeia	Bathyarchaeia	Bathyarchaeia	uncultured_thaumarchaeote	7	5	0	0.0268642	0.0330164	0
d__Archaea;p__Crenarchaeota;c__Methanomethylicia;o__Methanomethyliales;f__Methanomethyliaceae;g__Candidatus_Methanomethylicus;s__uncultured_archaeon	Archaea	Crenarchaeota	Methanomethylicia	Methanomethyliales	Methanomethyliaceae	Candidatus_Methanomethylicus	uncultured_archaeon	26	10	31	0.0997812	0.0660328	0.118556
d__Archaea;p__Crenarchaeota;c__Methanomethylicia;o__Methanomethyliales;f__Methanomethyliaceae;g__Candidatus_Methanomethylicus;s__uncultured_crenarchaeote	Archaea	Crenarchaeota	Methanomethylicia	Methanomethyliales	Methanomethyliaceae	Candidatus_Methanomethylicus	uncultured_crenarchaeote	31	29	25	0.11897	0.191495	0.0956096
d__Archaea;p__Crenarchaeota;c__Nitrososphaeria;__;__;__;__	Archaea	Crenarchaeota	Nitrososphaeria	__	__	__	__	24	6	11	0.0921058	0.0396197	0.0420682
d__Archaea;p__Crenarchaeota;c__Nitrososphaeria;o__Caldiarchaeales;f__Geothermarchaeaceae;g__Geothermarchaeaceae;s__uncultured_archaeon	Archaea	Crenarchaeota	Nitrososphaeria	Caldiarchaeales	Geothermarchaeaceae	Geothermarchaeaceae	uncultured_archaeon	3	0	0	0.0115132	0	0
d__Archaea;p__Crenarchaeota;c__Nitrososphaeria;o__Marine_Benthic_Group_A;f__Marine_Benthic_Group_A;g__Marine_Benthic_Group_A;s__uncultured_archaeon	Archaea	Crenarchaeota	Nitrososphaeria	Marine_Benthic_Group_A	Marine_Benthic_Group_A	Marine_Benthic_Group_A	uncultured_archaeon	28	15	53	0.107457	0.0990491	0.202692
d__Archaea;p__Crenarchaeota;c__Nitrososphaeria;o__Nitrososphaerales;f__Nitrososphaeraceae;g__Candidatus_Nitrososphaera;s__unidentified_archaeon	Archaea	Crenarchaeota	Nitrososphaeria	Nitrososphaerales	Nitrososphaeraceae	Candidatus_Nitrososphaera	unidentified_archaeon	0	3	0	0	0.0198098	0
d__Archaea;p__Crenarchaeota;c__Nitrososphaeria;o__Nitrososphaerales;f__Nitrososphaeraceae;g__Nitrososphaeraceae;__	Archaea	Crenarchaeota	Nitrososphaeria	Nitrososphaerales	Nitrososphaeraceae	Nitrososphaeraceae	__	22	0	15	0.0844303	0	0.0573658
d__Archaea;p__Crenarchaeota;c__Nitrososphaeria;o__SCGC_AB-179-E04;f__SCGC_AB-179-E04;g__SCGC_AB-179-E04;s__uncultured_archaeon	Archaea	Crenarchaeota	Nitrososphaeria	SCGC_AB-179-E04	SCGC_AB-179-E04	SCGC_AB-179-E04	uncultured_archaeon	78	47	62	0.299344	0.310354	0.237112
d__Archaea;p__Crenarchaeota;c__Nitrososphaeria;o__SCGC_AB-179-E04;f__SCGC_AB-179-E04;g__SCGC_AB-179-E04;s__uncultured_thaumarchaeote	Archaea	Crenarchaeota	Nitrososphaeria	SCGC_AB-179-E04	SCGC_AB-179-E04	SCGC_AB-179-E04	uncultured_thaumarchaeote	23	0	0	0.088268	0	0
d__Archaea;p__Euryarchaeota;c__Thermococci;o__Methanofastidiosales;f__uncultured;g__uncultured;s__uncultured_Theionarchaea	Archaea	Euryarchaeota	Thermococci	Methanofastidiosales	uncultured	uncultured	uncultured_Theionarchaea	406	129	338	1.55812	0.851823	1.29264
d__Archaea;p__Euryarchaeota;c__Thermococci;o__Methanofastidiosales;f__uncultured;g__uncultured;s__uncultured_archaeon	Archaea	Euryarchaeota	Thermococci	Methanofastidiosales	uncultured	uncultured	uncultured_archaeon	86	32	65	0.330046	0.211305	0.248585
d__Archaea;p__Euryarchaeota;c__Thermococci;o__Thermococcales;f__Thermococcaceae;__;__	Archaea	Euryarchaeota	Thermococci	Thermococcales	Thermococcaceae	__	__	4	0	0	0.015351	0	0
d__Archaea;p__Hadarchaeota;c__Hadarchaeia;o__Hadarchaeia;f__Hadarchaeales;g__Hadarchaeales;s__uncultured_archaeon	Archaea	Hadarchaeota	Hadarchaeia	Hadarchaeia	Hadarchaeales	Hadarchaeales	uncultured_archaeon	6	0	11	0.0230264	0	0.0420682
d__Archaea;p__Halobacterota;c__Methanocellia;o__Methanocellales;f__Methanocellales;g__uncultured;s__uncultured_archaeon	Archaea	Halobacterota	Methanocellia	Methanocellales	Methanocellales	uncultured	uncultured_archaeon	0	0	7	0	0	0.0267707
d__Archaea;p__Halobacterota;c__Methanomicrobia;o__Methanomicrobiales;f__Methanomicrobiaceae;g__uncultured;__	Archaea	Halobacterota	Methanomicrobia	Methanomicrobiales	Methanomicrobiaceae	uncultured	__	26	14	16	0.0997812	0.0924459	0.0611901
d__Archaea;p__Halobacterota;c__Methanomicrobia;o__Methanomicrobiales;f__Methanomicrobiaceae;g__uncultured;s__uncultured_archaeon	Archaea	Halobacterota	Methanomicrobia	Methanomicrobiales	Methanomicrobiaceae	uncultured	uncultured_archaeon	214	81	107	0.821276	0.534865	0.409209
d__Archaea;p__Halobacterota;c__Methanomicrobia;o__Methanomicrobiales;f__Methanoregulaceae;g__Methanolinea;__	Archaea	Halobacterota	Methanomicrobia	Methanomicrobiales	Methanoregulaceae	Methanolinea	__	1	36	0	0.00383774	0.237718	0
d__Archaea;p__Halobacterota;c__Methanomicrobia;o__Methanomicrobiales;f__Methanoregulaceae;g__Methanolinea;s__uncultured_Methanomicrobiales	Archaea	Halobacterota	Methanomicrobia	Methanomicrobiales	Methanoregulaceae	Methanolinea	uncultured_Methanomicrobiales	73	0	81	0.280155	0	0.309775
d__Archaea;p__Halobacterota;c__Methanomicrobia;o__Methanomicrobiales;f__Methanoregulaceae;g__Methanolinea;s__uncultured_archaeon	Archaea	Halobacterota	Methanomicrobia	Methanomicrobiales	Methanoregulaceae	Methanolinea	uncultured_archaeon	834	478	858	3.20068	3.15637	3.28132
d__Archaea;p__Halobacterota;c__Methanomicrobia;o__Methanomicrobiales;f__Methanoregulaceae;g__Methanoregula;__	Archaea	Halobacterota	Methanomicrobia	Methanomicrobiales	Methanoregulaceae	Methanoregula	__	355	177	371	1.3624	1.16878	1.41885
d__Archaea;p__Halobacterota;c__Methanomicrobia;o__Methanomicrobiales;f__Methanoregulaceae;g__Methanoregula;s__uncultured_Methanomicrobiales	Archaea	Halobacterota	Methanomicrobia	Methanomicrobiales	Methanoregulaceae	Methanoregula	uncultured_Methanomicrobiales	110	44	83	0.422151	0.290544	0.317424
d__Archaea;p__Halobacterota;c__Methanomicrobia;o__Methanomicrobiales;f__Rice_Cluster_II;g__Rice_Cluster_II;s__uncultured_archaeon	Archaea	Halobacterota	Methanomicrobia	Methanomicrobiales	Rice_Cluster_II	Rice_Cluster_II	uncultured_archaeon	50	0	0	0.191887	0	0
d__Archaea;p__Halobacterota;c__Methanosarcinia;o__Methanosarciniales;f__Methanosaetaceae;g__Methanosaeta;__	Archaea	Halobacterota	Methanosarcinia	Methanosarciniales	Methanosaetaceae	Methanosaeta	__	28	28	0	0.107457	0.184892	0
d__Archaea;p__Halobacterota;c__Methanosarcinia;o__Methanosarciniales;f__Methanosaetaceae;g__Methanosaeta;s__Methanosaeta_harundinacea	Archaea	Halobacterota	Methanosarcinia	Methanosarciniales	Methanosaetaceae	Methanosaeta	Methanosaeta_harundinacea	47	15	0	0.180374	0.0990491	0
d__Archaea;p__Halobacterota;c__Methanosarcinia;o__Methanosarciniales;f__Methanosaetaceae;g__Methanosaeta;s__metagenome	Archaea	Halobacterota	Methanosarcinia	Methanosarciniales	Methanosaetaceae	Methanosaeta	metagenome	0	0	30	0	0	0.114732
d__Archaea;p__Halobacterota;c__Methanosarcinia;o__Methanosarciniales;f__Methanosaetaceae;g__Methanosaeta;s__uncultured_archaeon	Archaea	Halobacterota	Methanosarcinia	Methanosarciniales	Methanosaetaceae	Methanosaeta	uncultured_archaeon	639	256	377	2.45232	1.69044	1.44179
d__Archaea;p__Halobacterota;c__Methanosarcinia;o__Methanosarciniales;f__Methanosaetaceae;g__Methanosaeta;s__uncultured_euryarchaeote	Archaea	Halobacterota	Methanosarcinia	Methanosarciniales	Methanosaetaceae	Methanosaeta	uncultured_euryarchaeote	27	21	28	0.103619	0.138669	0.107083
d__Archaea;p__Halobacterota;c__Methanosarcinia;o__Methanosarciniales;f__Methanosarcinaceae;g__Methanosarcina;__	Archaea	Halobacterota	Methanosarcinia	Methanosarciniales	Methanosarcinaceae	Methanosarcina	__	0	142	0	0	0.937665	0
d__Archaea;p__Iainarchaeota;c__Iainarchaeia;o__Iainarchaeales;f__Iainarchaeales;g__Candidatus_Iainarchaeum;s__uncultured_archaeon	Archaea	Iainarchaeota	Iainarchaeia	Iainarchaeales	Iainarchaeales	Candidatus_Iainarchaeum	uncultured_archaeon	0	2	2	0	0.0132066	0.00764877
d__Archaea;p__Micrarchaeota;c__Micrarchaeia;o__Micrarchaeales;f__CG1-02-32-21;g__CG1-02-32-21;s__Candidatus_Micrarchaeota	Archaea	Micrarchaeota	Micrarchaeia	Micrarchaeales	CG1-02-32-21	CG1-02-32-21	Candidatus_Micrarchaeota	3	0	4	0.0115132	0	0.0152975
d__Archaea;p__Micrarchaeota;c__Micrarchaeia;o__Micrarchaeales;f__CG1-02-32-21;g__CG1-02-32-21;s__uncultured_archaeon	Archaea	Micrarchaeota	Micrarchaeia	Micrarchaeales	CG1-02-32-21	CG1-02-32-21	uncultured_archaeon	0	3	0	0	0.0198098	0
d__Archaea;p__Micrarchaeota;c__Micrarchaeia;o__Micrarchaeales;f__Micrarchaeales;g__Micrarchaeales;__	Archaea	Micrarchaeota	Micrarchaeia	Micrarchaeales	Micrarchaeales	Micrarchaeales	__	22	0	8	0.0844303	0	0.0305951
d__Archaea;p__Micrarchaeota;c__Micrarchaeia;o__Micrarchaeales;f__Micrarchaeales;g__Micrarchaeales;s__uncultured_archaeon	Archaea	Micrarchaeota	Micrarchaeia	Micrarchaeales	Micrarchaeales	Micrarchaeales	uncultured_archaeon	12	0	10	0.0460529	0	0.0382438
d__Archaea;p__Micrarchaeota;c__Micrarchaeia;o__Micrarchaeales;f__Micrarchaeales;g__Micrarchaeales;s__uncultured_euryarchaeote	Archaea	Micrarchaeota	Micrarchaeia	Micrarchaeales	Micrarchaeales	Micrarchaeales	uncultured_euryarchaeote	16	2	2	0.0614038	0.0132066	0.00764877
d__Archaea;p__Nanoarchaeota;c__Nanoarchaeia;o__Woesearchaeales;__;__;__	Archaea	Nanoarchaeota	Nanoarchaeia	Woesearchaeales	__	__	__	8	22	23	0.0307019	0.145272	0.0879608
d__Archaea;p__Nanoarchaeota;c__Nanoarchaeia;o__Woesearchaeales;f__CG1-02-57-44;g__CG1-02-57-44;s__uncultured_archaeon	Archaea	Nanoarchaeota	Nanoarchaeia	Woesearchaeales	CG1-02-57-44	CG1-02-57-44	uncultured_archaeon	0	0	2	0	0	0.00764877
d__Archaea;p__Nanoarchaeota;c__Nanoarchaeia;o__Woesearchaeales;f__GW2011_GWC1_47_15;g__GW2011_GWC1_47_15;__	Archaea	Nanoarchaeota	Nanoarchaeia	Woesearchaeales	GW2011_GWC1_47_15	GW2011_GWC1_47_15	__	0	2	0	0	0.0132066	0
d__Archaea;p__Nanoarchaeota;c__Nanoarchaeia;o__Woesearchaeales;f__GW2011_GWC1_47_15;g__GW2011_GWC1_47_15;s__uncultured_archaeon	Archaea	Nanoarchaeota	Nanoarchaeia	Woesearchaeales	GW2011_GWC1_47_15	GW2011_GWC1_47_15	uncultured_archaeon	31	20	28	0.11897	0.132066	0.107083
d__Archaea;p__Nanoarchaeota;c__Nanoarchaeia;o__Woesearchaeales;f__SCGC_AAA011-D5;g__SCGC_AAA011-D5;__	Archaea	Nanoarchaeota	Nanoarchaeia	Woesearchaeales	SCGC_AAA011-D5	SCGC_AAA011-D5	__	66	13	9	0.253291	0.0858426	0.0344195
d__Archaea;p__Nanoarchaeota;c__Nanoarchaeia;o__Woesearchaeales;f__SCGC_AAA011-D5;g__SCGC_AAA011-D5;s__Candidatus_Diapherotrites	Archaea	Nanoarchaeota	Nanoarchaeia	Woesearchaeales	SCGC_AAA011-D5	SCGC_AAA011-D5	Candidatus_Diapherotrites	0	7	20	0	0.0462229	0.0764877
d__Archaea;p__Nanoarchaeota;c__Nanoarchaeia;o__Woesearchaeales;f__SCGC_AAA011-D5;g__SCGC_AAA011-D5;s__Candidatus_Pacearchaeota	Archaea	Nanoarchaeota	Nanoarchaeia	Woesearchaeales	SCGC_AAA011-D5	SCGC_AAA011-D5	Candidatus_Pacearchaeota	20	13	13	0.0767548	0.0858426	0.049717
d__Archaea;p__Nanoarchaeota;c__Nanoarchaeia;o__Woesearchaeales;f__SCGC_AAA011-D5;g__SCGC_AAA011-D5;s__Candidatus_Staskawiczbacteria	Archaea	Nanoarchaeota	Nanoarchaeia	Woesearchaeales	SCGC_AAA011-D5	SCGC_AAA011-D5	Candidatus_Staskawiczbacteria	18	3	8	0.0690793	0.0198098	0.0305951
d__Archaea;p__Nanoarchaeota;c__Nanoarchaeia;o__Woesearchaeales;f__SCGC_AAA011-D5;g__SCGC_AAA011-D5;s__uncultured_archaeon	Archaea	Nanoarchaeota	Nanoarchaeia	Woesearchaeales	SCGC_AAA011-D5	SCGC_AAA011-D5	uncultured_archaeon	15	10	0	0.0575661	0.0660328	0
d__Archaea;p__Nanoarchaeota;c__Nanoarchaeia;o__Woesearchaeales;f__SCGC_AAA011-D5;g__SCGC_AAA011-D5;s__uncultured_euryarchaeote	Archaea	Nanoarchaeota	Nanoarchaeia	Woesearchaeales	SCGC_AAA011-D5	SCGC_AAA011-D5	uncultured_euryarchaeote	5	0	4	0.0191887	0	0.0152975
d__Archaea;p__Nanoarchaeota;c__Nanoarchaeia;o__Woesearchaeales;f__Woesearchaeales;g__Woesearchaeales;__	Archaea	Nanoarchaeota	Nanoarchaeia	Woesearchaeales	Woesearchaeales	Woesearchaeales	__	234	120	194	0.898031	0.792393	0.741931
d__Archaea;p__Nanoarchaeota;c__Nanoarchaeia;o__Woesearchaeales;f__Woesearchaeales;g__Woesearchaeales;s__Nanoarchaeota_archaeon	Archaea	Nanoarchaeota	Nanoarchaeia	Woesearchaeales	Woesearchaeales	Woesearchaeales	Nanoarchaeota_archaeon	4	0	2	0.015351	0	0.00764877
d__Archaea;p__Nanoarchaeota;c__Nanoarchaeia;o__Woesearchaeales;f__Woesearchaeales;g__Woesearchaeales;s__uncultured_archaeon	Archaea	Nanoarchaeota	Nanoarchaeia	Woesearchaeales	Woesearchaeales	Woesearchaeales	uncultured_archaeon	95	22	48	0.364585	0.145272	0.18357
d__Archaea;p__Nanoarchaeota;c__Nanoarchaeia;o__Woesearchaeales;f__Woesearchaeales;g__Woesearchaeales;s__uncultured_bacterium	Archaea	Nanoarchaeota	Nanoarchaeia	Woesearchaeales	Woesearchaeales	Woesearchaeales	uncultured_bacterium	234	47	178	0.898031	0.310354	0.68074
d__Archaea;p__Nanoarchaeota;c__Nanoarchaeia;o__Woesearchaeales;f__Woesearchaeales;g__Woesearchaeales;s__uncultured_euryarchaeote	Archaea	Nanoarchaeota	Nanoarchaeia	Woesearchaeales	Woesearchaeales	Woesearchaeales	uncultured_euryarchaeote	267	73	262	1.02468	0.482039	1.00199
d__Archaea;p__Thermoplasmatota;c__Thermoplasmata;o__JdFR-43;f__JdFR-43;g__JdFR-43;__	Archaea	Thermoplasmatota	Thermoplasmata	JdFR-43	JdFR-43	JdFR-43	__	30	12	21	0.115132	0.0792393	0.0803121
d__Archaea;p__Thermoplasmatota;c__Thermoplasmata;o__Marine_Benthic_Group_D_and_DHVEG-1;f__Marine_Benthic_Group_D_and_DHVEG-1;g__Marine_Benthic_Group_D_and_DHVEG-1;__	Archaea	Thermoplasmatota	Thermoplasmata	Marine_Benthic_Group_D_and_DHVEG-1	Marine_Benthic_Group_D_and_DHVEG-1	Marine_Benthic_Group_D_and_DHVEG-1	__	169	98	117	0.648578	0.647121	0.447453
d__Archaea;p__Thermoplasmatota;c__Thermoplasmata;o__Marine_Benthic_Group_D_and_DHVEG-1;f__Marine_Benthic_Group_D_and_DHVEG-1;g__Marine_Benthic_Group_D_and_DHVEG-1;s__uncultured_Thermoplasmata	Archaea	Thermoplasmatota	Thermoplasmata	Marine_Benthic_Group_D_and_DHVEG-1	Marine_Benthic_Group_D_and_DHVEG-1	Marine_Benthic_Group_D_and_DHVEG-1	uncultured_Thermoplasmata	388	191	225	1.48904	1.26123	0.860486
d__Archaea;p__Thermoplasmatota;c__Thermoplasmata;o__Marine_Benthic_Group_D_and_DHVEG-1;f__Marine_Benthic_Group_D_and_DHVEG-1;g__Marine_Benthic_Group_D_and_DHVEG-1;s__uncultured_archaeon	Archaea	Thermoplasmatota	Thermoplasmata	Marine_Benthic_Group_D_and_DHVEG-1	Marine_Benthic_Group_D_and_DHVEG-1	Marine_Benthic_Group_D_and_DHVEG-1	uncultured_archaeon	457	226	287	1.75385	1.49234	1.0976
d__Archaea;p__Thermoplasmatota;c__Thermoplasmata;o__Marine_Benthic_Group_D_and_DHVEG-1;f__Marine_Benthic_Group_D_and_DHVEG-1;g__Marine_Benthic_Group_D_and_DHVEG-1;s__uncultured_euryarchaeote	Archaea	Thermoplasmatota	Thermoplasmata	Marine_Benthic_Group_D_and_DHVEG-1	Marine_Benthic_Group_D_and_DHVEG-1	Marine_Benthic_Group_D_and_DHVEG-1	uncultured_euryarchaeote	57	13	32	0.218751	0.0858426	0.12238
d__Archaea;p__Thermoplasmatota;c__Thermoplasmata;o__Methanomassiliicoccales;f__Methanomassiliicoccaceae;g__uncultured;s__uncultured_archaeon	Archaea	Thermoplasmatota	Thermoplasmata	Methanomassiliicoccales	Methanomassiliicoccaceae	uncultured	uncultured_archaeon	125	55	59	0.479718	0.36318	0.225639
d__Archaea;p__Thermoplasmatota;c__Thermoplasmata;o__Methanomassiliicoccales;f__uncultured;g__uncultured;__	Archaea	Thermoplasmatota	Thermoplasmata	Methanomassiliicoccales	uncultured	uncultured	__	0	0	19	0	0	0.0726633
d__Archaea;p__Thermoplasmatota;c__Thermoplasmata;o__Methanomassiliicoccales;f__uncultured;g__uncultured;s__uncultured_Thermoplasmatales	Archaea	Thermoplasmatota	Thermoplasmata	Methanomassiliicoccales	uncultured	uncultured	uncultured_Thermoplasmatales	46	11	33	0.176536	0.072636	0.126205
d__Archaea;p__Thermoplasmatota;c__Thermoplasmata;o__Methanomassiliicoccales;f__uncultured;g__uncultured;s__uncultured_archaeon	Archaea	Thermoplasmatota	Thermoplasmata	Methanomassiliicoccales	uncultured	uncultured	uncultured_archaeon	88	35	100	0.337721	0.231115	0.382438
d__Archaea;p__Thermoplasmatota;c__Thermoplasmata;o__SG8-5;f__SG8-5;g__SG8-5;__	Archaea	Thermoplasmatota	Thermoplasmata	SG8-5	SG8-5	SG8-5	__	7	0	0	0.0268642	0	0
d__Archaea;p__Thermoplasmatota;c__Thermoplasmata;o__Thermoplasmata;f__Thermoplasmata;g__Marine_Group_III;s__uncultured_archaeon	Archaea	Thermoplasmatota	Thermoplasmata	Thermoplasmata	Thermoplasmata	Marine_Group_III	uncultured_archaeon	58	28	29	0.222589	0.184892	0.110907
d__Archaea;p__Thermoplasmatota;c__Thermoplasmata;o__Thermoplasmata;f__Thermoplasmata;g__Thermoplasmata;s__uncultured_archaeon	Archaea	Thermoplasmatota	Thermoplasmata	Thermoplasmata	Thermoplasmata	Thermoplasmata	uncultured_archaeon	12	0	0	0.0460529	0	0
d__Archaea;p__Thermoplasmatota;c__Thermoplasmata;o__uncultured;f__uncultured;g__uncultured;__	Archaea	Thermoplasmatota	Thermoplasmata	uncultured	uncultured	uncultured	__	36	14	4	0.138159	0.0924459	0.0152975
d__Archaea;p__Thermoplasmatota;c__Thermoplasmata;o__uncultured;f__uncultured;g__uncultured;s__uncultured_archaeon	Archaea	Thermoplasmatota	Thermoplasmata	uncultured	uncultured	uncultured	uncultured_archaeon	114	33	37	0.437502	0.217908	0.141502
d__Archaea;p__Thermoplasmatota;c__Thermoplasmata;o__uncultured;f__uncultured;g__uncultured;s__uncultured_eukaryote	Archaea	Thermoplasmatota	Thermoplasmata	uncultured	uncultured	uncultured	uncultured_eukaryote	69	26	50	0.264804	0.171685	0.191219
d__Archaea;p__Thermoplasmatota;c__Thermoplasmatota;o__Thermoplasmatota;f__Thermoplasmatota;g__uncultured;s__uncultured_archaeon	Archaea	Thermoplasmatota	Thermoplasmatota	Thermoplasmatota	Thermoplasmatota	uncultured	uncultured_archaeon	0	6	0	0	0.0396197	0
d__Bacteria;__;__;__;__;__;__	Bacteria	__	__	__	__	__	__	208	177	178	0.79825	1.16878	0.68074
d__Bacteria;p__Acetothermia;c__Acetothermiia;o__Acetothermiia;f__Acetothermiia;g__Acetothermiia;__	Bacteria	Acetothermia	Acetothermiia	Acetothermiia	Acetothermiia	Acetothermiia	__	61	44	30	0.234102	0.290544	0.114732
d__Bacteria;p__Acetothermia;c__Acetothermiia;o__Acetothermiia;f__Acetothermiia;g__Acetothermiia;s__Candidatus_Bipolaricaulis	Bacteria	Acetothermia	Acetothermiia	Acetothermiia	Acetothermiia	Acetothermiia	Candidatus_Bipolaricaulis	0	3	0	0	0.0198098	0
d__Bacteria;p__Acetothermia;c__Acetothermiia;o__Acetothermiia;f__Acetothermiia;g__Acetothermiia;s__uncultured_bacterium	Bacteria	Acetothermia	Acetothermiia	Acetothermiia	Acetothermiia	Acetothermiia	uncultured_bacterium	24	9	27	0.0921058	0.0594295	0.103258
d__Bacteria;p__Acidobacteriota;c__Acidobacteriae;o__AKIW659;f__AKIW659;g__AKIW659;s__uncultured_bacterium	Bacteria	Acidobacteriota	Acidobacteriae	AKIW659	AKIW659	AKIW659	uncultured_bacterium	0	0	23	0	0	0.0879608
d__Bacteria;p__Acidobacteriota;c__Acidobacteriae;o__Bryobacterales;f__Bryobacteraceae;g__Bryobacter;__	Bacteria	Acidobacteriota	Acidobacteriae	Bryobacterales	Bryobacteraceae	Bryobacter	__	0	0	7	0	0	0.0267707
d__Bacteria;p__Acidobacteriota;c__Acidobacteriae;o__GOUTB8;f__GOUTB8;g__GOUTB8;s__uncultured_bacterium	Bacteria	Acidobacteriota	Acidobacteriae	GOUTB8	GOUTB8	GOUTB8	uncultured_bacterium	13	9	6	0.0498906	0.0594295	0.0229463
d__Bacteria;p__Acidobacteriota;c__Acidobacteriae;o__Subgroup_13;f__Subgroup_13;g__Subgroup_13;s__uncultured_bacterium	Bacteria	Acidobacteriota	Acidobacteriae	Subgroup_13	Subgroup_13	Subgroup_13	uncultured_bacterium	22	0	0	0.0844303	0	0
d__Bacteria;p__Acidobacteriota;c__Acidobacteriota;o__Acidobacteriota;f__Acidobacteriota;g__Acidobacteriota;s__uncultured_Acidobacterium	Bacteria	Acidobacteriota	Acidobacteriota	Acidobacteriota	Acidobacteriota	Acidobacteriota	uncultured_Acidobacterium	15	10	13	0.0575661	0.0660328	0.049717
d__Bacteria;p__Acidobacteriota;c__Aminicenantia;o__Aminicenantales;f__Aminicenantales;g__Aminicenantales;__	Bacteria	Acidobacteriota	Aminicenantia	Aminicenantales	Aminicenantales	Aminicenantales	__	272	216	412	1.04387	1.42631	1.57565
d__Bacteria;p__Acidobacteriota;c__Aminicenantia;o__Aminicenantales;f__Aminicenantales;g__Aminicenantales;s__metagenome	Bacteria	Acidobacteriota	Aminicenantia	Aminicenantales	Aminicenantales	Aminicenantales	metagenome	168	68	200	0.64474	0.449023	0.764877
d__Bacteria;p__Acidobacteriota;c__Aminicenantia;o__Aminicenantales;f__Aminicenantales;g__Aminicenantales;s__uncultured_Aminicenantes	Bacteria	Acidobacteriota	Aminicenantia	Aminicenantales	Aminicenantales	Aminicenantales	uncultured_Aminicenantes	125	97	235	0.479718	0.640518	0.89873
d__Bacteria;p__Acidobacteriota;c__Aminicenantia;o__Aminicenantales;f__Aminicenantales;g__Aminicenantales;s__uncultured_bacterium	Bacteria	Acidobacteriota	Aminicenantia	Aminicenantales	Aminicenantales	Aminicenantales	uncultured_bacterium	376	246	644	1.44299	1.62441	2.4629
d__Bacteria;p__Acidobacteriota;c__Subgroup_18;o__Subgroup_18;f__Subgroup_18;g__Subgroup_18;__	Bacteria	Acidobacteriota	Subgroup_18	Subgroup_18	Subgroup_18	Subgroup_18	__	41	55	93	0.157347	0.36318	0.355668
d__Bacteria;p__Acidobacteriota;c__Subgroup_21;o__Subgroup_21;f__Subgroup_21;g__Subgroup_21;s__uncultured_bacterium	Bacteria	Acidobacteriota	Subgroup_21	Subgroup_21	Subgroup_21	Subgroup_21	uncultured_bacterium	8	7	15	0.0307019	0.0462229	0.0573658
d__Bacteria;p__Acidobacteriota;c__Subgroup_22;o__Subgroup_22;f__Subgroup_22;g__Subgroup_22;s__uncultured_bacterium	Bacteria	Acidobacteriota	Subgroup_22	Subgroup_22	Subgroup_22	Subgroup_22	uncultured_bacterium	44	25	24	0.168861	0.165082	0.0917852
d__Bacteria;p__Acidobacteriota;c__Subgroup_22;o__Subgroup_22;f__Subgroup_22;g__Subgroup_22;s__uncultured_organism	Bacteria	Acidobacteriota	Subgroup_22	Subgroup_22	Subgroup_22	Subgroup_22	uncultured_organism	11	11	0	0.0422151	0.072636	0
d__Bacteria;p__Acidobacteriota;c__Subgroup_25;o__Subgroup_25;f__Subgroup_25;g__Subgroup_25;__	Bacteria	Acidobacteriota	Subgroup_25	Subgroup_25	Subgroup_25	Subgroup_25	__	0	4	8	0	0.0264131	0.0305951
d__Bacteria;p__Acidobacteriota;c__Subgroup_25;o__Subgroup_25;f__Subgroup_25;g__Subgroup_25;s__uncultured_Acidobacteria	Bacteria	Acidobacteriota	Subgroup_25	Subgroup_25	Subgroup_25	Subgroup_25	uncultured_Acidobacteria	4	0	7	0.015351	0	0.0267707
d__Bacteria;p__Acidobacteriota;c__Thermoanaerobaculia;o__Thermoanaerobaculales;f__Thermoanaerobaculaceae;g__Subgroup_23;__	Bacteria	Acidobacteriota	Thermoanaerobaculia	Thermoanaerobaculales	Thermoanaerobaculaceae	Subgroup_23	__	40	22	54	0.15351	0.145272	0.206517
d__Bacteria;p__Acidobacteriota;c__Thermoanaerobaculia;o__Thermoanaerobaculales;f__Thermoanaerobaculaceae;g__Thermoanaerobaculum;s__uncultured_bacterium	Bacteria	Acidobacteriota	Thermoanaerobaculia	Thermoanaerobaculales	Thermoanaerobaculaceae	Thermoanaerobaculum	uncultured_bacterium	227	167	355	0.871167	1.10275	1.35766
d__Bacteria;p__Acidobacteriota;c__Vicinamibacteria;o__Subgroup_17;f__Subgroup_17;g__Subgroup_17;s__uncultured_prokaryote	Bacteria	Acidobacteriota	Vicinamibacteria	Subgroup_17	Subgroup_17	Subgroup_17	uncultured_prokaryote	29	0	49	0.111294	0	0.187395
d__Bacteria;p__Acidobacteriota;c__Vicinamibacteria;o__Vicinamibacterales;f__Vicinamibacteraceae;__;__	Bacteria	Acidobacteriota	Vicinamibacteria	Vicinamibacterales	Vicinamibacteraceae	__	__	16	14	12	0.0614038	0.0924459	0.0458926
d__Bacteria;p__Acidobacteriota;c__Vicinamibacteria;o__Vicinamibacterales;f__Vicinamibacteraceae;g__Luteitalea;s__uncultured_bacterium	Bacteria	Acidobacteriota	Vicinamibacteria	Vicinamibacterales	Vicinamibacteraceae	Luteitalea	uncultured_bacterium	0	4	6	0	0.0264131	0.0229463
d__Bacteria;p__Acidobacteriota;c__Vicinamibacteria;o__Vicinamibacterales;f__uncultured;g__uncultured;__	Bacteria	Acidobacteriota	Vicinamibacteria	Vicinamibacterales	uncultured	uncultured	__	0	0	15	0	0	0.0573658
d__Bacteria;p__Acidobacteriota;c__Vicinamibacteria;o__Vicinamibacterales;f__uncultured;g__uncultured;s__uncultured_bacterium	Bacteria	Acidobacteriota	Vicinamibacteria	Vicinamibacterales	uncultured	uncultured	uncultured_bacterium	6	29	23	0.0230264	0.191495	0.0879608
d__Bacteria;p__Actinobacteriota;__;__;__;__;__	Bacteria	Actinobacteriota	__	__	__	__	__	0	9	0	0	0.0594295	0
d__Bacteria;p__Actinobacteriota;c__Acidimicrobiia;__;__;__;__	Bacteria	Actinobacteriota	Acidimicrobiia	__	__	__	__	13	6	12	0.0498906	0.0396197	0.0458926
d__Bacteria;p__Actinobacteriota;c__Acidimicrobiia;o__Actinomarinales;f__uncultured;g__uncultured;__	Bacteria	Actinobacteriota	Acidimicrobiia	Actinomarinales	uncultured	uncultured	__	52	38	52	0.199562	0.250924	0.198868
d__Bacteria;p__Actinobacteriota;c__Acidimicrobiia;o__Actinomarinales;f__uncultured;g__uncultured;s__uncultured_actinobacterium	Bacteria	Actinobacteriota	Acidimicrobiia	Actinomarinales	uncultured	uncultured	uncultured_actinobacterium	31	16	43	0.11897	0.105652	0.164449
d__Bacteria;p__Actinobacteriota;c__Acidimicrobiia;o__IMCC26256;f__IMCC26256;g__IMCC26256;__	Bacteria	Actinobacteriota	Acidimicrobiia	IMCC26256	IMCC26256	IMCC26256	__	21	0	17	0.0805925	0	0.0650145
d__Bacteria;p__Actinobacteriota;c__Acidimicrobiia;o__Microtrichales;__;__;__	Bacteria	Actinobacteriota	Acidimicrobiia	Microtrichales	__	__	__	0	6	9	0	0.0396197	0.0344195
d__Bacteria;p__Actinobacteriota;c__Acidimicrobiia;o__Microtrichales;f__Ilumatobacteraceae;__;__	Bacteria	Actinobacteriota	Acidimicrobiia	Microtrichales	Ilumatobacteraceae	__	__	9	0	12	0.0345397	0	0.0458926
d__Bacteria;p__Actinobacteriota;c__Acidimicrobiia;o__Microtrichales;f__uncultured;g__uncultured;s__metagenome	Bacteria	Actinobacteriota	Acidimicrobiia	Microtrichales	uncultured	uncultured	metagenome	0	0	4	0	0	0.0152975
d__Bacteria;p__Actinobacteriota;c__Acidimicrobiia;o__uncultured;f__uncultured;g__uncultured;__	Bacteria	Actinobacteriota	Acidimicrobiia	uncultured	uncultured	uncultured	__	3	0	0	0.0115132	0	0
d__Bacteria;p__Actinobacteriota;c__Actinobacteria;o__Frankiales;f__Geodermatophilaceae;g__Blastococcus;__	Bacteria	Actinobacteriota	Actinobacteria	Frankiales	Geodermatophilaceae	Blastococcus	__	12	0	12	0.0460529	0	0.0458926
d__Bacteria;p__Actinobacteriota;c__Actinobacteria;o__Micromonosporales;f__Micromonosporaceae;g__Luedemannella;s__uncultured_bacterium	Bacteria	Actinobacteriota	Actinobacteria	Micromonosporales	Micromonosporaceae	Luedemannella	uncultured_bacterium	13	0	0	0.0498906	0	0
d__Bacteria;p__Actinobacteriota;c__Actinobacteria;o__Propionibacteriales;f__Propionibacteriaceae;g__uncultured;s__Gram-positive_bacterium	Bacteria	Actinobacteriota	Actinobacteria	Propionibacteriales	Propionibacteriaceae	uncultured	Gram-positive_bacterium	0	0	8	0	0	0.0305951
d__Bacteria;p__Actinobacteriota;c__Coriobacteriia;o__OPB41;f__OPB41;g__OPB41;__	Bacteria	Actinobacteriota	Coriobacteriia	OPB41	OPB41	OPB41	__	23	30	61	0.088268	0.198098	0.233287
d__Bacteria;p__Actinobacteriota;c__MB-A2-108;o__MB-A2-108;f__MB-A2-108;g__MB-A2-108;__	Bacteria	Actinobacteriota	MB-A2-108	MB-A2-108	MB-A2-108	MB-A2-108	__	42	23	42	0.161185	0.151875	0.160624
d__Bacteria;p__Actinobacteriota;c__MB-A2-108;o__MB-A2-108;f__MB-A2-108;g__MB-A2-108;s__uncultured_bacterium	Bacteria	Actinobacteriota	MB-A2-108	MB-A2-108	MB-A2-108	MB-A2-108	uncultured_bacterium	0	0	7	0	0	0.0267707
d__Bacteria;p__Actinobacteriota;c__RBG-16-55-12;o__RBG-16-55-12;f__RBG-16-55-12;g__RBG-16-55-12;s__uncultured_actinomycete	Bacteria	Actinobacteriota	RBG-16-55-12	RBG-16-55-12	RBG-16-55-12	RBG-16-55-12	uncultured_actinomycete	15	10	19	0.0575661	0.0660328	0.0726633
d__Bacteria;p__Actinobacteriota;c__RBG-16-55-12;o__RBG-16-55-12;f__RBG-16-55-12;g__RBG-16-55-12;s__uncultured_bacterium	Bacteria	Actinobacteriota	RBG-16-55-12	RBG-16-55-12	RBG-16-55-12	RBG-16-55-12	uncultured_bacterium	23	0	21	0.088268	0	0.0803121
d__Bacteria;p__Actinobacteriota;c__Thermoleophilia;o__Gaiellales;f__Gaiellaceae;g__Gaiella;s__uncultured_soil	Bacteria	Actinobacteriota	Thermoleophilia	Gaiellales	Gaiellaceae	Gaiella	uncultured_soil	6	0	0	0.0230264	0	0
d__Bacteria;p__Actinobacteriota;c__Thermoleophilia;o__Gaiellales;f__uncultured;g__uncultured;__	Bacteria	Actinobacteriota	Thermoleophilia	Gaiellales	uncultured	uncultured	__	0	9	12	0	0.0594295	0.0458926
d__Bacteria;p__Actinobacteriota;c__Thermoleophilia;o__Gaiellales;f__uncultured;g__uncultured;s__metagenome	Bacteria	Actinobacteriota	Thermoleophilia	Gaiellales	uncultured	uncultured	metagenome	6	11	14	0.0230264	0.072636	0.0535414
d__Bacteria;p__Actinobacteriota;c__Thermoleophilia;o__Gaiellales;f__uncultured;g__uncultured;s__uncultured_Rubrobacteraceae	Bacteria	Actinobacteriota	Thermoleophilia	Gaiellales	uncultured	uncultured	uncultured_Rubrobacteraceae	21	14	23	0.0805925	0.0924459	0.0879608
d__Bacteria;p__Actinobacteriota;c__Thermoleophilia;o__Gaiellales;f__uncultured;g__uncultured;s__uncultured_actinobacterium	Bacteria	Actinobacteriota	Thermoleophilia	Gaiellales	uncultured	uncultured	uncultured_actinobacterium	7	17	29	0.0268642	0.112256	0.110907
d__Bacteria;p__Actinobacteriota;c__Thermoleophilia;o__Gaiellales;f__uncultured;g__uncultured;s__uncultured_prokaryote	Bacteria	Actinobacteriota	Thermoleophilia	Gaiellales	uncultured	uncultured	uncultured_prokaryote	5	0	0	0.0191887	0	0
d__Bacteria;p__Actinobacteriota;c__Thermoleophilia;o__Solirubrobacterales;f__Solirubrobacteraceae;g__Conexibacter;s__metagenome	Bacteria	Actinobacteriota	Thermoleophilia	Solirubrobacterales	Solirubrobacteraceae	Conexibacter	metagenome	76	62	99	0.291668	0.409403	0.378614
d__Bacteria;p__Actinobacteriota;c__WCHB1-81;o__WCHB1-81;f__WCHB1-81;g__WCHB1-81;s__uncultured_bacterium	Bacteria	Actinobacteriota	WCHB1-81	WCHB1-81	WCHB1-81	WCHB1-81	uncultured_bacterium	32	20	44	0.122808	0.132066	0.168273
d__Bacteria;p__Armatimonadota;c__DG-56;o__DG-56;f__DG-56;g__DG-56;__	Bacteria	Armatimonadota	DG-56	DG-56	DG-56	DG-56	__	6	0	8	0.0230264	0	0.0305951
d__Bacteria;p__Armatimonadota;c__DG-56;o__DG-56;f__DG-56;g__DG-56;s__uncultured_bacterium	Bacteria	Armatimonadota	DG-56	DG-56	DG-56	DG-56	uncultured_bacterium	208	74	257	0.79825	0.488642	0.982867
d__Bacteria;p__Armatimonadota;c__uncultured;o__uncultured;f__uncultured;g__uncultured;s__uncultured_Armatimonadetes	Bacteria	Armatimonadota	uncultured	uncultured	uncultured	uncultured	uncultured_Armatimonadetes	0	9	0	0	0.0594295	0
d__Bacteria;p__Armatimonadota;c__uncultured;o__uncultured;f__uncultured;g__uncultured;s__uncultured_bacterium	Bacteria	Armatimonadota	uncultured	uncultured	uncultured	uncultured	uncultured_bacterium	43	24	24	0.165023	0.158479	0.0917852
d__Bacteria;p__Bacteroidota;c__Bacteroidia;o__Bacteroidales;f__Bacteroidaceae;g__Bacteroides;s__Bacteroides_uniformis	Bacteria	Bacteroidota	Bacteroidia	Bacteroidales	Bacteroidaceae	Bacteroides	Bacteroides_uniformis	0	0	25	0	0	0.0956096
d__Bacteria;p__Bacteroidota;c__Bacteroidia;o__Bacteroidales;f__Bacteroidetes_BD2-2;g__Bacteroidetes_BD2-2;__	Bacteria	Bacteroidota	Bacteroidia	Bacteroidales	Bacteroidetes_BD2-2	Bacteroidetes_BD2-2	__	19	19	11	0.0729171	0.125462	0.0420682
d__Bacteria;p__Bacteroidota;c__Bacteroidia;o__Bacteroidales;f__Bacteroidetes_vadinHA17;g__Bacteroidetes_vadinHA17;__	Bacteria	Bacteroidota	Bacteroidia	Bacteroidales	Bacteroidetes_vadinHA17	Bacteroidetes_vadinHA17	__	131	74	188	0.502744	0.488642	0.718984
d__Bacteria;p__Bacteroidota;c__Bacteroidia;o__Bacteroidales;f__Bacteroidetes_vadinHA17;g__Bacteroidetes_vadinHA17;s__uncultured_bacterium	Bacteria	Bacteroidota	Bacteroidia	Bacteroidales	Bacteroidetes_vadinHA17	Bacteroidetes_vadinHA17	uncultured_bacterium	55	53	48	0.211076	0.349974	0.18357
d__Bacteria;p__Bacteroidota;c__Bacteroidia;o__Bacteroidales;f__Bacteroidetes_vadinHA17;g__Bacteroidetes_vadinHA17;s__uncultured_soil	Bacteria	Bacteroidota	Bacteroidia	Bacteroidales	Bacteroidetes_vadinHA17	Bacteroidetes_vadinHA17	uncultured_soil	12	16	23	0.0460529	0.105652	0.0879608
d__Bacteria;p__Bacteroidota;c__Bacteroidia;o__Bacteroidales;f__Rikenellaceae;g__Rikenellaceae_RC9_gut_group;s__uncultured_organism	Bacteria	Bacteroidota	Bacteroidia	Bacteroidales	Rikenellaceae	Rikenellaceae_RC9_gut_group	uncultured_organism	0	0	10	0	0	0.0382438
d__Bacteria;p__Bacteroidota;c__Bacteroidia;o__Bacteroidales;f__SB-5;g__SB-5;s__uncultured_Bacteroidetes	Bacteria	Bacteroidota	Bacteroidia	Bacteroidales	SB-5	SB-5	uncultured_Bacteroidetes	0	10	0	0	0.0660328	0
d__Bacteria;p__Bacteroidota;c__Bacteroidia;o__Bacteroidales;f__SB-5;g__SB-5;s__uncultured_bacterium	Bacteria	Bacteroidota	Bacteroidia	Bacteroidales	SB-5	SB-5	uncultured_bacterium	36	0	47	0.138159	0	0.179746
d__Bacteria;p__Bacteroidota;c__Bacteroidia;o__Chitinophagales;f__Chitinophagaceae;g__Dinghuibacter;__	Bacteria	Bacteroidota	Bacteroidia	Chitinophagales	Chitinophagaceae	Dinghuibacter	__	0	2	8	0	0.0132066	0.0305951
d__Bacteria;p__Bacteroidota;c__Bacteroidia;o__Cytophagales;f__Cyclobacteriaceae;g__Algoriphagus;s__uncultured_Hongiella	Bacteria	Bacteroidota	Bacteroidia	Cytophagales	Cyclobacteriaceae	Algoriphagus	uncultured_Hongiella	2	0	0	0.00767548	0	0
d__Bacteria;p__Bacteroidota;c__Bacteroidia;o__Cytophagales;f__Cyclobacteriaceae;g__uncultured;__	Bacteria	Bacteroidota	Bacteroidia	Cytophagales	Cyclobacteriaceae	uncultured	__	8	4	8	0.0307019	0.0264131	0.0305951
d__Bacteria;p__Bacteroidota;c__Bacteroidia;o__Flavobacteriales;f__Flavobacteriaceae;g__Actibacter;s__uncultured_bacterium	Bacteria	Bacteroidota	Bacteroidia	Flavobacteriales	Flavobacteriaceae	Actibacter	uncultured_bacterium	9	6	0	0.0345397	0.0396197	0
d__Bacteria;p__Bacteroidota;c__Bacteroidia;o__Flavobacteriales;f__Flavobacteriaceae;g__Flavobacterium;__	Bacteria	Bacteroidota	Bacteroidia	Flavobacteriales	Flavobacteriaceae	Flavobacterium	__	0	0	4	0	0	0.0152975
d__Bacteria;p__Bacteroidota;c__Bacteroidia;o__Sphingobacteriales;__;__;__	Bacteria	Bacteroidota	Bacteroidia	Sphingobacteriales	__	__	__	17	0	0	0.0652416	0	0
d__Bacteria;p__Bacteroidota;c__Bacteroidia;o__Sphingobacteriales;f__ADurb.Bin408;g__ADurb.Bin408;s__uncultured_bacterium	Bacteria	Bacteroidota	Bacteroidia	Sphingobacteriales	ADurb.Bin408	ADurb.Bin408	uncultured_bacterium	12	0	0	0.0460529	0	0
d__Bacteria;p__Bacteroidota;c__Bacteroidia;o__Sphingobacteriales;f__Lentimicrobiaceae;g__Lentimicrobiaceae;__	Bacteria	Bacteroidota	Bacteroidia	Sphingobacteriales	Lentimicrobiaceae	Lentimicrobiaceae	__	7	0	0	0.0268642	0	0
d__Bacteria;p__Bacteroidota;c__Bacteroidia;o__Sphingobacteriales;f__Lentimicrobiaceae;g__Lentimicrobiaceae;s__uncultured_bacterium	Bacteria	Bacteroidota	Bacteroidia	Sphingobacteriales	Lentimicrobiaceae	Lentimicrobiaceae	uncultured_bacterium	38	21	27	0.145834	0.138669	0.103258
d__Bacteria;p__Bacteroidota;c__Bacteroidia;o__Sphingobacteriales;f__S15A-MN91;g__S15A-MN91;__	Bacteria	Bacteroidota	Bacteroidia	Sphingobacteriales	S15A-MN91	S15A-MN91	__	8	0	0	0.0307019	0	0
d__Bacteria;p__Bacteroidota;c__Bacteroidia;o__Sphingobacteriales;f__S15A-MN91;g__S15A-MN91;s__uncultured_bacterium	Bacteria	Bacteroidota	Bacteroidia	Sphingobacteriales	S15A-MN91	S15A-MN91	uncultured_bacterium	29	0	0	0.111294	0	0
d__Bacteria;p__Bacteroidota;c__Kryptonia;o__Kryptoniales;f__BSV26;g__BSV26;__	Bacteria	Bacteroidota	Kryptonia	Kryptoniales	BSV26	BSV26	__	122	91	124	0.468204	0.600898	0.474224
d__Bacteria;p__Bacteroidota;c__Kryptonia;o__Kryptoniales;f__BSV26;g__BSV26;s__uncultured_bacterium	Bacteria	Bacteroidota	Kryptonia	Kryptoniales	BSV26	BSV26	uncultured_bacterium	63	27	54	0.241778	0.178288	0.206517
d__Bacteria;p__Bacteroidota;c__Kryptonia;o__Kryptoniales;f__BSV26;g__BSV26;s__uncultured_soil	Bacteria	Bacteroidota	Kryptonia	Kryptoniales	BSV26	BSV26	uncultured_soil	42	19	33	0.161185	0.125462	0.126205
d__Bacteria;p__Bacteroidota;c__Kryptonia;o__Kryptoniales;f__MSB-3C8;g__MSB-3C8;s__metagenome	Bacteria	Bacteroidota	Kryptonia	Kryptoniales	MSB-3C8	MSB-3C8	metagenome	2	0	0	0.00767548	0	0
d__Bacteria;p__Bacteroidota;c__SJA-28;o__SJA-28;f__SJA-28;g__SJA-28;s__uncultured_bacterium	Bacteria	Bacteroidota	SJA-28	SJA-28	SJA-28	SJA-28	uncultured_bacterium	10	15	7	0.0383774	0.0990491	0.0267707
d__Bacteria;p__Bdellovibrionota;c__Oligoflexia;o__0319-6G20;f__0319-6G20;g__0319-6G20;__	Bacteria	Bdellovibrionota	Oligoflexia	0319-6G20	0319-6G20	0319-6G20	__	8	0	0	0.0307019	0	0
d__Bacteria;p__Bdellovibrionota;c__Oligoflexia;o__0319-6G20;f__0319-6G20;g__0319-6G20;s__uncultured_organism	Bacteria	Bdellovibrionota	Oligoflexia	0319-6G20	0319-6G20	0319-6G20	uncultured_organism	0	0	3	0	0	0.0114732
d__Bacteria;p__CK-2C2-2;c__CK-2C2-2;o__CK-2C2-2;f__CK-2C2-2;g__CK-2C2-2;s__uncultured_bacterium	Bacteria	CK-2C2-2	CK-2C2-2	CK-2C2-2	CK-2C2-2	CK-2C2-2	uncultured_bacterium	0	0	14	0	0	0.0535414
d__Bacteria;p__Caldatribacteriota;c__JS1;o__JS1;f__JS1;g__JS1;s__uncultured_bacterium	Bacteria	Caldatribacteriota	JS1	JS1	JS1	JS1	uncultured_bacterium	11	8	13	0.0422151	0.0528262	0.049717
d__Bacteria;p__Caldisericota;c__Caldisericia;o__Caldisericales;f__LF045;g__LF045;s__uncultured_bacterium	Bacteria	Caldisericota	Caldisericia	Caldisericales	LF045	LF045	uncultured_bacterium	4	0	0	0.015351	0	0
d__Bacteria;p__Caldisericota;c__Caldisericia;o__Caldisericales;f__WCHB1-02;g__WCHB1-02;s__uncultured_Firmicutes	Bacteria	Caldisericota	Caldisericia	Caldisericales	WCHB1-02	WCHB1-02	uncultured_Firmicutes	6	4	0	0.0230264	0.0264131	0
d__Bacteria;p__Calditrichota;c__Calditrichia;o__Calditrichales;f__Calditrichaceae;__;__	Bacteria	Calditrichota	Calditrichia	Calditrichales	Calditrichaceae	__	__	10	0	0	0.0383774	0	0
d__Bacteria;p__Calditrichota;c__Calditrichia;o__Calditrichales;f__Calditrichaceae;g__Caldithrix;s__uncultured_bacterium	Bacteria	Calditrichota	Calditrichia	Calditrichales	Calditrichaceae	Caldithrix	uncultured_bacterium	13	0	9	0.0498906	0	0.0344195
d__Bacteria;p__Calditrichota;c__Calditrichia;o__Calditrichales;f__Calditrichaceae;g__Calditrichaceae;s__uncultured_Deferribacteres	Bacteria	Calditrichota	Calditrichia	Calditrichales	Calditrichaceae	Calditrichaceae	uncultured_Deferribacteres	63	50	13	0.241778	0.330164	0.049717
d__Bacteria;p__Calditrichota;c__Calditrichia;o__Calditrichales;f__Calditrichaceae;g__Calditrichaceae;s__uncultured_bacterium	Bacteria	Calditrichota	Calditrichia	Calditrichales	Calditrichaceae	Calditrichaceae	uncultured_bacterium	11	13	0	0.0422151	0.0858426	0
d__Bacteria;p__Calditrichota;c__Calditrichia;o__Calditrichales;f__Calditrichaceae;g__Calditrichaceae;s__uncultured_organism	Bacteria	Calditrichota	Calditrichia	Calditrichales	Calditrichaceae	Calditrichaceae	uncultured_organism	0	0	17	0	0	0.0650145
d__Bacteria;p__Calditrichota;c__Calditrichia;o__Calditrichales;f__Calditrichaceae;g__Calditrichaceae;s__uncultured_prokaryote	Bacteria	Calditrichota	Calditrichia	Calditrichales	Calditrichaceae	Calditrichaceae	uncultured_prokaryote	21	10	21	0.0805925	0.0660328	0.0803121
d__Bacteria;p__Calditrichota;c__Calditrichia;o__Calditrichales;f__Calditrichaceae;g__Calorithrix;__	Bacteria	Calditrichota	Calditrichia	Calditrichales	Calditrichaceae	Calorithrix	__	11	0	0	0.0422151	0	0
d__Bacteria;p__Calditrichota;c__Calditrichia;o__Calditrichales;f__Calditrichaceae;g__Calorithrix;s__uncultured_bacterium	Bacteria	Calditrichota	Calditrichia	Calditrichales	Calditrichaceae	Calorithrix	uncultured_bacterium	51	33	63	0.195725	0.217908	0.240936
d__Bacteria;p__Calditrichota;c__Calditrichia;o__Calditrichales;f__Calditrichaceae;g__SM23-31;s__uncultured_bacterium	Bacteria	Calditrichota	Calditrichia	Calditrichales	Calditrichaceae	SM23-31	uncultured_bacterium	0	2	0	0	0.0132066	0
d__Bacteria;p__Campilobacterota;c__Campylobacteria;o__Campylobacterales;f__Sulfurimonadaceae;g__Sulfuricurvum;__	Bacteria	Campilobacterota	Campylobacteria	Campylobacterales	Sulfurimonadaceae	Sulfuricurvum	__	0	0	3	0	0	0.0114732
d__Bacteria;p__Chloroflexi;__;__;__;__;__	Bacteria	Chloroflexi	__	__	__	__	__	28	25	6	0.107457	0.165082	0.0229463
d__Bacteria;p__Chloroflexi;c__Anaerolineae;__;__;__;__	Bacteria	Chloroflexi	Anaerolineae	__	__	__	__	31	21	34	0.11897	0.138669	0.130029
d__Bacteria;p__Chloroflexi;c__Anaerolineae;o__ADurb.Bin180;f__ADurb.Bin180;g__ADurb.Bin180;s__Chloroflexi_bacterium	Bacteria	Chloroflexi	Anaerolineae	ADurb.Bin180	ADurb.Bin180	ADurb.Bin180	Chloroflexi_bacterium	15	9	29	0.0575661	0.0594295	0.110907
d__Bacteria;p__Chloroflexi;c__Anaerolineae;o__ADurb.Bin180;f__ADurb.Bin180;g__ADurb.Bin180;s__uncultured_bacterium	Bacteria	Chloroflexi	Anaerolineae	ADurb.Bin180	ADurb.Bin180	ADurb.Bin180	uncultured_bacterium	36	31	99	0.138159	0.204702	0.378614
d__Bacteria;p__Chloroflexi;c__Anaerolineae;o__Anaerolineales;f__Anaerolineaceae;g__Pelolinea;s__uncultured_bacterium	Bacteria	Chloroflexi	Anaerolineae	Anaerolineales	Anaerolineaceae	Pelolinea	uncultured_bacterium	18	0	0	0.0690793	0	0
d__Bacteria;p__Chloroflexi;c__Anaerolineae;o__Anaerolineales;f__Anaerolineaceae;g__RBG-16-58-14;__	Bacteria	Chloroflexi	Anaerolineae	Anaerolineales	Anaerolineaceae	RBG-16-58-14	__	119	72	128	0.456691	0.475436	0.489521
d__Bacteria;p__Chloroflexi;c__Anaerolineae;o__Anaerolineales;f__Anaerolineaceae;g__RBG-16-58-14;s__uncultured_Chloroflexi	Bacteria	Chloroflexi	Anaerolineae	Anaerolineales	Anaerolineaceae	RBG-16-58-14	uncultured_Chloroflexi	27	0	0	0.103619	0	0
d__Bacteria;p__Chloroflexi;c__Anaerolineae;o__Anaerolineales;f__Anaerolineaceae;g__RBG-16-58-14;s__uncultured_bacterium	Bacteria	Chloroflexi	Anaerolineae	Anaerolineales	Anaerolineaceae	RBG-16-58-14	uncultured_bacterium	0	0	24	0	0	0.0917852
d__Bacteria;p__Chloroflexi;c__Anaerolineae;o__Anaerolineales;f__Anaerolineaceae;g__uncultured;__	Bacteria	Chloroflexi	Anaerolineae	Anaerolineales	Anaerolineaceae	uncultured	__	484	278	980	1.85747	1.83571	3.7479
d__Bacteria;p__Chloroflexi;c__Anaerolineae;o__Anaerolineales;f__Anaerolineaceae;g__uncultured;s__uncultured_Anaerolineaceae	Bacteria	Chloroflexi	Anaerolineae	Anaerolineales	Anaerolineaceae	uncultured	uncultured_Anaerolineaceae	23	33	94	0.088268	0.217908	0.359492
d__Bacteria;p__Chloroflexi;c__Anaerolineae;o__Anaerolineales;f__Anaerolineaceae;g__uncultured;s__uncultured_Chlorobi	Bacteria	Chloroflexi	Anaerolineae	Anaerolineales	Anaerolineaceae	uncultured	uncultured_Chlorobi	179	106	180	0.686956	0.699947	0.688389
d__Bacteria;p__Chloroflexi;c__Anaerolineae;o__Anaerolineales;f__Anaerolineaceae;g__uncultured;s__uncultured_Chloroflexi	Bacteria	Chloroflexi	Anaerolineae	Anaerolineales	Anaerolineaceae	uncultured	uncultured_Chloroflexi	308	134	587	1.18202	0.884839	2.24491
d__Bacteria;p__Chloroflexi;c__Anaerolineae;o__Anaerolineales;f__Anaerolineaceae;g__uncultured;s__uncultured_prokaryote	Bacteria	Chloroflexi	Anaerolineae	Anaerolineales	Anaerolineaceae	uncultured	uncultured_prokaryote	0	17	0	0	0.112256	0
d__Bacteria;p__Chloroflexi;c__Anaerolineae;o__Caldilineales;f__Caldilineaceae;g__uncultured;__	Bacteria	Chloroflexi	Anaerolineae	Caldilineales	Caldilineaceae	uncultured	__	0	0	16	0	0	0.0611901
d__Bacteria;p__Chloroflexi;c__Anaerolineae;o__Caldilineales;f__Caldilineaceae;g__uncultured;s__uncultured_Caldilinea	Bacteria	Chloroflexi	Anaerolineae	Caldilineales	Caldilineaceae	uncultured	uncultured_Caldilinea	17	0	0	0.0652416	0	0
d__Bacteria;p__Chloroflexi;c__Anaerolineae;o__Caldilineales;f__Caldilineaceae;g__uncultured;s__uncultured_bacterium	Bacteria	Chloroflexi	Anaerolineae	Caldilineales	Caldilineaceae	uncultured	uncultured_bacterium	15	0	6	0.0575661	0	0.0229463
d__Bacteria;p__Chloroflexi;c__Anaerolineae;o__MSB-5B2;f__MSB-5B2;g__MSB-5B2;__	Bacteria	Chloroflexi	Anaerolineae	MSB-5B2	MSB-5B2	MSB-5B2	__	12	9	204	0.0460529	0.0594295	0.780174
d__Bacteria;p__Chloroflexi;c__Anaerolineae;o__MSB-5B2;f__MSB-5B2;g__MSB-5B2;s__uncultured_bacterium	Bacteria	Chloroflexi	Anaerolineae	MSB-5B2	MSB-5B2	MSB-5B2	uncultured_bacterium	25	11	15	0.0959435	0.072636	0.0573658
d__Bacteria;p__Chloroflexi;c__Anaerolineae;o__RBG-13-54-9;f__RBG-13-54-9;g__RBG-13-54-9;__	Bacteria	Chloroflexi	Anaerolineae	RBG-13-54-9	RBG-13-54-9	RBG-13-54-9	__	87	44	162	0.333883	0.290544	0.61955
d__Bacteria;p__Chloroflexi;c__Anaerolineae;o__RBG-13-54-9;f__RBG-13-54-9;g__RBG-13-54-9;s__metagenome	Bacteria	Chloroflexi	Anaerolineae	RBG-13-54-9	RBG-13-54-9	RBG-13-54-9	metagenome	0	0	3	0	0	0.0114732
d__Bacteria;p__Chloroflexi;c__Anaerolineae;o__RBG-13-54-9;f__RBG-13-54-9;g__RBG-13-54-9;s__uncultured_bacterium	Bacteria	Chloroflexi	Anaerolineae	RBG-13-54-9	RBG-13-54-9	RBG-13-54-9	uncultured_bacterium	41	36	101	0.157347	0.237718	0.386263
d__Bacteria;p__Chloroflexi;c__Anaerolineae;o__RBG-13-54-9;f__RBG-13-54-9;g__RBG-13-54-9;s__uncultured_prokaryote	Bacteria	Chloroflexi	Anaerolineae	RBG-13-54-9	RBG-13-54-9	RBG-13-54-9	uncultured_prokaryote	4	0	7	0.015351	0	0.0267707
d__Bacteria;p__Chloroflexi;c__Anaerolineae;o__RBG-13-54-9;f__RBG-13-54-9;g__RBG-13-54-9;s__uncultured_soil	Bacteria	Chloroflexi	Anaerolineae	RBG-13-54-9	RBG-13-54-9	RBG-13-54-9	uncultured_soil	5	0	0	0.0191887	0	0
d__Bacteria;p__Chloroflexi;c__Anaerolineae;o__SBR1031;f__SBR1031;g__SBR1031;__	Bacteria	Chloroflexi	Anaerolineae	SBR1031	SBR1031	SBR1031	__	14	7	12	0.0537284	0.0462229	0.0458926
d__Bacteria;p__Chloroflexi;c__Anaerolineae;o__SBR1031;f__SBR1031;g__SBR1031;s__metagenome	Bacteria	Chloroflexi	Anaerolineae	SBR1031	SBR1031	SBR1031	metagenome	27	20	53	0.103619	0.132066	0.202692
d__Bacteria;p__Chloroflexi;c__Anaerolineae;o__SBR1031;f__SBR1031;g__SBR1031;s__uncultured_bacterium	Bacteria	Chloroflexi	Anaerolineae	SBR1031	SBR1031	SBR1031	uncultured_bacterium	34	36	33	0.130483	0.237718	0.126205
d__Bacteria;p__Chloroflexi;c__Anaerolineae;o__SJA-15;f__SJA-15;g__SJA-15;__	Bacteria	Chloroflexi	Anaerolineae	SJA-15	SJA-15	SJA-15	__	60	68	66	0.230264	0.449023	0.252409
d__Bacteria;p__Chloroflexi;c__Anaerolineae;o__SJA-15;f__SJA-15;g__SJA-15;s__uncultured_bacterium	Bacteria	Chloroflexi	Anaerolineae	SJA-15	SJA-15	SJA-15	uncultured_bacterium	7	0	9	0.0268642	0	0.0344195
d__Bacteria;p__Chloroflexi;c__Anaerolineae;o__Thermoflexales;f__Thermoflexaceae;g__Thermoflexus;s__uncultured_bacterium	Bacteria	Chloroflexi	Anaerolineae	Thermoflexales	Thermoflexaceae	Thermoflexus	uncultured_bacterium	30	24	5	0.115132	0.158479	0.0191219
d__Bacteria;p__Chloroflexi;c__Anaerolineae;o__uncultured;f__uncultured;g__uncultured;__	Bacteria	Chloroflexi	Anaerolineae	uncultured	uncultured	uncultured	__	241	229	491	0.924895	1.51215	1.87777
d__Bacteria;p__Chloroflexi;c__Anaerolineae;o__uncultured;f__uncultured;g__uncultured;s__uncultured_Chloroflexi	Bacteria	Chloroflexi	Anaerolineae	uncultured	uncultured	uncultured	uncultured_Chloroflexi	99	33	176	0.379936	0.217908	0.673092
d__Bacteria;p__Chloroflexi;c__Anaerolineae;o__uncultured;f__uncultured;g__uncultured;s__uncultured_bacterium	Bacteria	Chloroflexi	Anaerolineae	uncultured	uncultured	uncultured	uncultured_bacterium	15	0	29	0.0575661	0	0.110907
d__Bacteria;p__Chloroflexi;c__Dehalococcoidia;__;__;__;__	Bacteria	Chloroflexi	Dehalococcoidia	__	__	__	__	20	25	18	0.0767548	0.165082	0.0688389
d__Bacteria;p__Chloroflexi;c__Dehalococcoidia;o__661239;f__661239;g__661239;s__uncultured_bacterium	Bacteria	Chloroflexi	Dehalococcoidia	661239	661239	661239	uncultured_bacterium	13	7	18	0.0498906	0.0462229	0.0688389
d__Bacteria;p__Chloroflexi;c__Dehalococcoidia;o__Dehalococcoidales;f__Dehalococcoidaceae;g__Dehalogenimonas;s__uncultured_bacterium	Bacteria	Chloroflexi	Dehalococcoidia	Dehalococcoidales	Dehalococcoidaceae	Dehalogenimonas	uncultured_bacterium	0	3	0	0	0.0198098	0
d__Bacteria;p__Chloroflexi;c__Dehalococcoidia;o__Dehalococcoidia;f__Dehalococcoidia;g__Dehalococcoidia;s__uncultured_bacterium	Bacteria	Chloroflexi	Dehalococcoidia	Dehalococcoidia	Dehalococcoidia	Dehalococcoidia	uncultured_bacterium	0	10	0	0	0.0660328	0
d__Bacteria;p__Chloroflexi;c__Dehalococcoidia;o__DscP2;f__DscP2;g__DscP2;s__uncultured_eubacterium	Bacteria	Chloroflexi	Dehalococcoidia	DscP2	DscP2	DscP2	uncultured_eubacterium	0	7	0	0	0.0462229	0
d__Bacteria;p__Chloroflexi;c__Dehalococcoidia;o__ER-E4-17;f__ER-E4-17;g__ER-E4-17;s__uncultured_bacterium	Bacteria	Chloroflexi	Dehalococcoidia	ER-E4-17	ER-E4-17	ER-E4-17	uncultured_bacterium	3	0	0	0.0115132	0	0
d__Bacteria;p__Chloroflexi;c__Dehalococcoidia;o__FS117-23B-02;f__FS117-23B-02;g__FS117-23B-02;s__uncultured_Chloroflexi	Bacteria	Chloroflexi	Dehalococcoidia	FS117-23B-02	FS117-23B-02	FS117-23B-02	uncultured_Chloroflexi	33	30	39	0.126645	0.198098	0.149151
d__Bacteria;p__Chloroflexi;c__Dehalococcoidia;o__FS117-23B-02;f__FS117-23B-02;g__FS117-23B-02;s__uncultured_bacterium	Bacteria	Chloroflexi	Dehalococcoidia	FS117-23B-02	FS117-23B-02	FS117-23B-02	uncultured_bacterium	157	75	108	0.602525	0.495246	0.413034
d__Bacteria;p__Chloroflexi;c__Dehalococcoidia;o__FW22;f__FW22;g__FW22;s__uncultured_bacterium	Bacteria	Chloroflexi	Dehalococcoidia	FW22	FW22	FW22	uncultured_bacterium	17	12	15	0.0652416	0.0792393	0.0573658
d__Bacteria;p__Chloroflexi;c__Dehalococcoidia;o__GIF3;f__GIF3;g__GIF3;__	Bacteria	Chloroflexi	Dehalococcoidia	GIF3	GIF3	GIF3	__	0	6	11	0	0.0396197	0.0420682
d__Bacteria;p__Chloroflexi;c__Dehalococcoidia;o__GIF3;f__GIF3;g__GIF3;s__uncultured_eubacterium	Bacteria	Chloroflexi	Dehalococcoidia	GIF3	GIF3	GIF3	uncultured_eubacterium	10	0	0	0.0383774	0	0
d__Bacteria;p__Chloroflexi;c__Dehalococcoidia;o__GIF9;f__AB-539-J10;g__AB-539-J10;__	Bacteria	Chloroflexi	Dehalococcoidia	GIF9	AB-539-J10	AB-539-J10	__	0	17	19	0	0.112256	0.0726633
d__Bacteria;p__Chloroflexi;c__Dehalococcoidia;o__GIF9;f__AB-539-J10;g__AB-539-J10;s__Dehalococcoidia_bacterium	Bacteria	Chloroflexi	Dehalococcoidia	GIF9	AB-539-J10	AB-539-J10	Dehalococcoidia_bacterium	24	0	0	0.0921058	0	0
d__Bacteria;p__Chloroflexi;c__Dehalococcoidia;o__GIF9;f__AB-539-J10;g__AB-539-J10;s__uncultured_organism	Bacteria	Chloroflexi	Dehalococcoidia	GIF9	AB-539-J10	AB-539-J10	uncultured_organism	8	5	0	0.0307019	0.0330164	0
d__Bacteria;p__Chloroflexi;c__Dehalococcoidia;o__GIF9;f__AB-539-J10;g__SCGC-AB-539-J10;__	Bacteria	Chloroflexi	Dehalococcoidia	GIF9	AB-539-J10	SCGC-AB-539-J10	__	117	67	29	0.449016	0.442419	0.110907
d__Bacteria;p__Chloroflexi;c__Dehalococcoidia;o__GIF9;f__AB-539-J10;g__SCGC-AB-539-J10;s__uncultured_Chloroflexi	Bacteria	Chloroflexi	Dehalococcoidia	GIF9	AB-539-J10	SCGC-AB-539-J10	uncultured_Chloroflexi	17	12	12	0.0652416	0.0792393	0.0458926
d__Bacteria;p__Chloroflexi;c__Dehalococcoidia;o__GIF9;f__AB-539-J10;g__SCGC-AB-539-J10;s__uncultured_bacterium	Bacteria	Chloroflexi	Dehalococcoidia	GIF9	AB-539-J10	SCGC-AB-539-J10	uncultured_bacterium	324	207	211	1.24343	1.36688	0.806945
d__Bacteria;p__Chloroflexi;c__Dehalococcoidia;o__GIF9;f__GIF9;g__GIF9;__	Bacteria	Chloroflexi	Dehalococcoidia	GIF9	GIF9	GIF9	__	79	25	29	0.303181	0.165082	0.110907
d__Bacteria;p__Chloroflexi;c__Dehalococcoidia;o__GIF9;f__GIF9;g__GIF9;s__uncultured_Chloroflexi	Bacteria	Chloroflexi	Dehalococcoidia	GIF9	GIF9	GIF9	uncultured_Chloroflexi	55	34	66	0.211076	0.224511	0.252409
d__Bacteria;p__Chloroflexi;c__Dehalococcoidia;o__GIF9;f__GIF9;g__GIF9;s__uncultured_bacterium	Bacteria	Chloroflexi	Dehalococcoidia	GIF9	GIF9	GIF9	uncultured_bacterium	204	85	127	0.782899	0.561278	0.485697
d__Bacteria;p__Chloroflexi;c__Dehalococcoidia;o__GIF9;f__GIF9;g__GIF9;s__uncultured_soil	Bacteria	Chloroflexi	Dehalococcoidia	GIF9	GIF9	GIF9	uncultured_soil	0	4	0	0	0.0264131	0
d__Bacteria;p__Chloroflexi;c__Dehalococcoidia;o__H3.93;f__H3.93;g__H3.93;s__uncultured_eubacterium	Bacteria	Chloroflexi	Dehalococcoidia	H3.93	H3.93	H3.93	uncultured_eubacterium	19	0	10	0.0729171	0	0.0382438
d__Bacteria;p__Chloroflexi;c__Dehalococcoidia;o__JdFR-54;f__JdFR-54;g__JdFR-54;s__Dehalococcoides_sp.	Bacteria	Chloroflexi	Dehalococcoidia	JdFR-54	JdFR-54	JdFR-54	Dehalococcoides_sp.	10	9	11	0.0383774	0.0594295	0.0420682
d__Bacteria;p__Chloroflexi;c__Dehalococcoidia;o__MSBL5;f__MSBL5;g__MSBL5;s__uncultured_bacterium	Bacteria	Chloroflexi	Dehalococcoidia	MSBL5	MSBL5	MSBL5	uncultured_bacterium	317	211	248	1.21656	1.39329	0.948447
d__Bacteria;p__Chloroflexi;c__Dehalococcoidia;o__Napoli-4B-65;f__Napoli-4B-65;g__Napoli-4B-65;s__uncultured_bacterium	Bacteria	Chloroflexi	Dehalococcoidia	Napoli-4B-65	Napoli-4B-65	Napoli-4B-65	uncultured_bacterium	15	0	0	0.0575661	0	0
d__Bacteria;p__Chloroflexi;c__Dehalococcoidia;o__RBG-13-46-9;f__RBG-13-46-9;g__RBG-13-46-9;__	Bacteria	Chloroflexi	Dehalococcoidia	RBG-13-46-9	RBG-13-46-9	RBG-13-46-9	__	10	0	0	0.0383774	0	0
d__Bacteria;p__Chloroflexi;c__Dehalococcoidia;o__RBG-13-46-9;f__RBG-13-46-9;g__RBG-13-46-9;s__uncultured_bacterium	Bacteria	Chloroflexi	Dehalococcoidia	RBG-13-46-9	RBG-13-46-9	RBG-13-46-9	uncultured_bacterium	27	19	12	0.103619	0.125462	0.0458926
d__Bacteria;p__Chloroflexi;c__Dehalococcoidia;o__S085;f__S085;g__S085;s__uncultured_bacterium	Bacteria	Chloroflexi	Dehalococcoidia	S085	S085	S085	uncultured_bacterium	199	131	175	0.76371	0.865029	0.669267
d__Bacteria;p__Chloroflexi;c__Dehalococcoidia;o__SAR202_clade;f__SAR202_clade;g__SAR202_clade;s__uncultured_bacterium	Bacteria	Chloroflexi	Dehalococcoidia	SAR202_clade	SAR202_clade	SAR202_clade	uncultured_bacterium	12	5	7	0.0460529	0.0330164	0.0267707
d__Bacteria;p__Chloroflexi;c__JG30-KF-CM66;o__JG30-KF-CM66;f__JG30-KF-CM66;g__JG30-KF-CM66;s__uncultured_bacterium	Bacteria	Chloroflexi	JG30-KF-CM66	JG30-KF-CM66	JG30-KF-CM66	JG30-KF-CM66	uncultured_bacterium	69	33	57	0.264804	0.217908	0.21799
d__Bacteria;p__Chloroflexi;c__KD4-96;o__KD4-96;f__KD4-96;g__KD4-96;__	Bacteria	Chloroflexi	KD4-96	KD4-96	KD4-96	KD4-96	__	68	34	50	0.260966	0.224511	0.191219
d__Bacteria;p__Chloroflexi;c__KD4-96;o__KD4-96;f__KD4-96;g__KD4-96;s__uncultured_Levilinea	Bacteria	Chloroflexi	KD4-96	KD4-96	KD4-96	KD4-96	uncultured_Levilinea	9	9	0	0.0345397	0.0594295	0
d__Bacteria;p__Chloroflexi;c__SHA-26;o__SHA-26;f__SHA-26;g__SHA-26;s__uncultured_Chloroflexi	Bacteria	Chloroflexi	SHA-26	SHA-26	SHA-26	SHA-26	uncultured_Chloroflexi	238	197	310	0.913382	1.30085	1.18556
d__Bacteria;p__Cyanobacteria;c__Cyanobacteriia;o__Cyanobacteriales;__;__;__	Bacteria	Cyanobacteria	Cyanobacteriia	Cyanobacteriales	__	__	__	0	0	2	0	0	0.00764877
d__Bacteria;p__Deferribacterota;c__Deferribacteres;o__Deferribacterales;f__Deferribacteraceae;g__Mucispirillum;__	Bacteria	Deferribacterota	Deferribacteres	Deferribacterales	Deferribacteraceae	Mucispirillum	__	0	0	49	0	0	0.187395
d__Bacteria;p__Dependentiae;c__Babeliae;o__Babeliales;f__Babeliales;g__Babeliales;s__uncultured_bacterium	Bacteria	Dependentiae	Babeliae	Babeliales	Babeliales	Babeliales	uncultured_bacterium	0	4	0	0	0.0264131	0
d__Bacteria;p__Dependentiae;c__Babeliae;o__Babeliales;f__Babeliales;g__Babeliales;s__uncultured_delta	Bacteria	Dependentiae	Babeliae	Babeliales	Babeliales	Babeliales	uncultured_delta	16	7	6	0.0614038	0.0462229	0.0229463
d__Bacteria;p__Dependentiae;c__Babeliae;o__Babeliales;f__Vermiphilaceae;g__Vermiphilaceae;s__uncultured_bacterium	Bacteria	Dependentiae	Babeliae	Babeliales	Vermiphilaceae	Vermiphilaceae	uncultured_bacterium	6	0	17	0.0230264	0	0.0650145
d__Bacteria;p__Desantisbacteria;c__Desantisbacteria;o__Desantisbacteria;f__Desantisbacteria;g__Desantisbacteria;s__Candidatus_Desantisbacteria	Bacteria	Desantisbacteria	Desantisbacteria	Desantisbacteria	Desantisbacteria	Desantisbacteria	Candidatus_Desantisbacteria	6	0	4	0.0230264	0	0.0152975
d__Bacteria;p__Desulfobacterota;__;__;__;__;__	Bacteria	Desulfobacterota	__	__	__	__	__	0	5	8	0	0.0330164	0.0305951
d__Bacteria;p__Desulfobacterota;c__Desulfobaccia;o__Desulfobaccales;f__Desulfobaccaceae;g__Desulfobacca;__	Bacteria	Desulfobacterota	Desulfobaccia	Desulfobaccales	Desulfobaccaceae	Desulfobacca	__	11	0	11	0.0422151	0	0.0420682
d__Bacteria;p__Desulfobacterota;c__Desulfobaccia;o__Desulfobaccales;f__Desulfobaccaceae;g__Desulfobacca;s__uncultured_bacterium	Bacteria	Desulfobacterota	Desulfobaccia	Desulfobaccales	Desulfobaccaceae	Desulfobacca	uncultured_bacterium	11	8	55	0.0422151	0.0528262	0.210341
d__Bacteria;p__Desulfobacterota;c__Desulfobaccia;o__Desulfobaccales;f__Desulfobaccaceae;g__Desulfobacca;s__uncultured_delta	Bacteria	Desulfobacterota	Desulfobaccia	Desulfobaccales	Desulfobaccaceae	Desulfobacca	uncultured_delta	75	59	76	0.287831	0.389593	0.290653
d__Bacteria;p__Desulfobacterota;c__Desulfobacteria;o__Desulfatiglandales;f__Desulfatiglandaceae;g__Desulfatiglans;__	Bacteria	Desulfobacterota	Desulfobacteria	Desulfatiglandales	Desulfatiglandaceae	Desulfatiglans	__	176	149	184	0.675442	0.983888	0.703687
d__Bacteria;p__Desulfobacterota;c__Desulfobacteria;o__Desulfobacterales;f__Desulfosarcinaceae;g__Sva0081_sediment_group;__	Bacteria	Desulfobacterota	Desulfobacteria	Desulfobacterales	Desulfosarcinaceae	Sva0081_sediment_group	__	11	13	0	0.0422151	0.0858426	0
d__Bacteria;p__Desulfobacterota;c__Desulfobacteria;o__Desulfobacterales;f__Desulfosarcinaceae;g__Sva0081_sediment_group;s__uncultured_prokaryote	Bacteria	Desulfobacterota	Desulfobacteria	Desulfobacterales	Desulfosarcinaceae	Sva0081_sediment_group	uncultured_prokaryote	0	0	5	0	0	0.0191219
d__Bacteria;p__Desulfobacterota;c__Desulfobacteria;o__Desulfobacterales;f__Desulfosarcinaceae;g__uncultured;__	Bacteria	Desulfobacterota	Desulfobacteria	Desulfobacterales	Desulfosarcinaceae	uncultured	__	27	15	5	0.103619	0.0990491	0.0191219
d__Bacteria;p__Desulfobacterota;c__Desulfobulbia;o__Desulfobulbales;f__Desulfobulbaceae;g__uncultured;s__uncultured_bacterium	Bacteria	Desulfobacterota	Desulfobulbia	Desulfobulbales	Desulfobulbaceae	uncultured	uncultured_bacterium	4	0	0	0.015351	0	0
d__Bacteria;p__Desulfobacterota;c__Desulfovibrionia;o__Desulfovibrionales;f__Desulfomicrobiaceae;g__Desulfomicrobium;__	Bacteria	Desulfobacterota	Desulfovibrionia	Desulfovibrionales	Desulfomicrobiaceae	Desulfomicrobium	__	0	0	743	0	0	2.84152
d__Bacteria;p__Desulfobacterota;c__Desulfuromonadia;o__Bradymonadales;f__Bradymonadales;g__Bradymonadales;s__uncultured_Geobacteraceae	Bacteria	Desulfobacterota	Desulfuromonadia	Bradymonadales	Bradymonadales	Bradymonadales	uncultured_Geobacteraceae	0	9	6	0	0.0594295	0.0229463
d__Bacteria;p__Desulfobacterota;c__Desulfuromonadia;o__Geobacterales;f__Geobacteraceae;g__Trichlorobacter;__	Bacteria	Desulfobacterota	Desulfuromonadia	Geobacterales	Geobacteraceae	Trichlorobacter	__	60	26	89	0.230264	0.171685	0.34037
d__Bacteria;p__Desulfobacterota;c__Syntrophia;o__Syntrophales;f__uncultured;g__uncultured;s__uncultured_Smithella	Bacteria	Desulfobacterota	Syntrophia	Syntrophales	uncultured	uncultured	uncultured_Smithella	0	0	5	0	0	0.0191219
d__Bacteria;p__Desulfobacterota;c__Syntrophia;o__Syntrophales;f__uncultured;g__uncultured;s__uncultured_Syntrophaceae	Bacteria	Desulfobacterota	Syntrophia	Syntrophales	uncultured	uncultured	uncultured_Syntrophaceae	26	16	0	0.0997812	0.105652	0
d__Bacteria;p__Desulfobacterota;c__Syntrophia;o__Syntrophales;f__uncultured;g__uncultured;s__uncultured_bacterium	Bacteria	Desulfobacterota	Syntrophia	Syntrophales	uncultured	uncultured	uncultured_bacterium	276	181	288	1.05922	1.19519	1.10142
d__Bacteria;p__Desulfobacterota;c__Syntrophobacteria;o__Syntrophobacterales;f__uncultured;g__uncultured;__	Bacteria	Desulfobacterota	Syntrophobacteria	Syntrophobacterales	uncultured	uncultured	__	66	66	60	0.253291	0.435816	0.229463
d__Bacteria;p__Desulfobacterota;c__Syntrophorhabdia;o__Syntrophorhabdales;f__Syntrophorhabdaceae;g__Syntrophorhabdus;s__uncultured_Syntrophorhabdaceae	Bacteria	Desulfobacterota	Syntrophorhabdia	Syntrophorhabdales	Syntrophorhabdaceae	Syntrophorhabdus	uncultured_Syntrophorhabdaceae	0	0	13	0	0	0.049717
d__Bacteria;p__Desulfobacterota;c__Syntrophorhabdia;o__Syntrophorhabdales;f__Syntrophorhabdaceae;g__Syntrophorhabdus;s__uncultured_bacterium	Bacteria	Desulfobacterota	Syntrophorhabdia	Syntrophorhabdales	Syntrophorhabdaceae	Syntrophorhabdus	uncultured_bacterium	10	0	9	0.0383774	0	0.0344195
d__Bacteria;p__Desulfobacterota;c__uncultured;o__uncultured;f__uncultured;g__uncultured;s__delta_proteobacterium	Bacteria	Desulfobacterota	uncultured	uncultured	uncultured	uncultured	delta_proteobacterium	24	27	52	0.0921058	0.178288	0.198868
d__Bacteria;p__Desulfobacterota;c__uncultured;o__uncultured;f__uncultured;g__uncultured;s__uncultured_delta	Bacteria	Desulfobacterota	uncultured	uncultured	uncultured	uncultured	uncultured_delta	95	68	93	0.364585	0.449023	0.355668
d__Bacteria;p__Desulfobacterota;c__uncultured;o__uncultured;f__uncultured;g__uncultured;s__uncultured_sludge	Bacteria	Desulfobacterota	uncultured	uncultured	uncultured	uncultured	uncultured_sludge	26	0	21	0.0997812	0	0.0803121
d__Bacteria;p__Elusimicrobiota;__;__;__;__;__	Bacteria	Elusimicrobiota	__	__	__	__	__	0	3	0	0	0.0198098	0
d__Bacteria;p__Elusimicrobiota;c__4-29;o__4-29;f__4-29;g__4-29;s__uncultured_bacterium	Bacteria	Elusimicrobiota	4-29	4-29	4-29	4-29	uncultured_bacterium	7	0	10	0.0268642	0	0.0382438
d__Bacteria;p__Elusimicrobiota;c__Elusimicrobia;o__Lineage_IV;f__Lineage_IV;g__Lineage_IV;s__uncultured_bacterium	Bacteria	Elusimicrobiota	Elusimicrobia	Lineage_IV	Lineage_IV	Lineage_IV	uncultured_bacterium	5	0	0	0.0191887	0	0
d__Bacteria;p__Elusimicrobiota;c__Elusimicrobia;o__MD2894-B20;f__MD2894-B20;g__MD2894-B20;s__uncultured_bacterium	Bacteria	Elusimicrobiota	Elusimicrobia	MD2894-B20	MD2894-B20	MD2894-B20	uncultured_bacterium	0	0	2	0	0	0.00764877
d__Bacteria;p__Elusimicrobiota;c__Lineage_IIc;o__Lineage_IIc;f__Lineage_IIc;g__Lineage_IIc;s__uncultured_bacterium	Bacteria	Elusimicrobiota	Lineage_IIc	Lineage_IIc	Lineage_IIc	Lineage_IIc	uncultured_bacterium	17	0	0	0.0652416	0	0
d__Bacteria;p__FCPU426;c__FCPU426;o__FCPU426;f__FCPU426;g__FCPU426;s__uncultured_bacterium	Bacteria	FCPU426	FCPU426	FCPU426	FCPU426	FCPU426	uncultured_bacterium	3	0	10	0.0115132	0	0.0382438
d__Bacteria;p__Fibrobacterota;c__Fibrobacteria;o__Fibrobacterales;f__Candidatus_Raymondbacteria;g__Candidatus_Raymondbacteria;s__uncultured_bacterium	Bacteria	Fibrobacterota	Fibrobacteria	Fibrobacterales	Candidatus_Raymondbacteria	Candidatus_Raymondbacteria	uncultured_bacterium	6	0	0	0.0230264	0	0
d__Bacteria;p__Fibrobacterota;c__Fibrobacteria;o__Fibrobacterales;f__Fibrobacteraceae;g__uncultured;s__uncultured_bacterium	Bacteria	Fibrobacterota	Fibrobacteria	Fibrobacterales	Fibrobacteraceae	uncultured	uncultured_bacterium	0	3	0	0	0.0198098	0
d__Bacteria;p__Fibrobacterota;c__Fibrobacteria;o__Fibrobacterales;f__TG3;g__TG3;s__uncultured_bacterium	Bacteria	Fibrobacterota	Fibrobacteria	Fibrobacterales	TG3	TG3	uncultured_bacterium	4	6	0	0.015351	0.0396197	0
d__Bacteria;p__Fibrobacterota;c__Fibrobacteria;o__Fibrobacterales;f__uncultured;g__uncultured;s__uncultured_bacterium	Bacteria	Fibrobacterota	Fibrobacteria	Fibrobacterales	uncultured	uncultured	uncultured_bacterium	2	0	0	0.00767548	0	0
d__Bacteria;p__Firmicutes;__;__;__;__;__	Bacteria	Firmicutes	__	__	__	__	__	56	28	25	0.214913	0.184892	0.0956096
d__Bacteria;p__Firmicutes;c__Bacilli;__;__;__;__	Bacteria	Firmicutes	Bacilli	__	__	__	__	0	0	4	0	0	0.0152975
d__Bacteria;p__Firmicutes;c__Bacilli;o__Bacillales;__;__;__	Bacteria	Firmicutes	Bacilli	Bacillales	__	__	__	0	0	56	0	0	0.214166
d__Bacteria;p__Firmicutes;c__Bacilli;o__Bacillales;f__Bacillaceae;g__Bacillus;__	Bacteria	Firmicutes	Bacilli	Bacillales	Bacillaceae	Bacillus	__	96	52	105	0.368423	0.34337	0.40156
d__Bacteria;p__Firmicutes;c__Clostridia;__;__;__;__	Bacteria	Firmicutes	Clostridia	__	__	__	__	15	0	0	0.0575661	0	0
d__Bacteria;p__Firmicutes;c__Clostridia;o__Clostridia;f__Hungateiclostridiaceae;g__Ruminiclostridium;s__uncultured_bacterium	Bacteria	Firmicutes	Clostridia	Clostridia	Hungateiclostridiaceae	Ruminiclostridium	uncultured_bacterium	7	0	0	0.0268642	0	0
d__Bacteria;p__Firmicutes;c__Clostridia;o__Clostridia;f__Hungateiclostridiaceae;g__uncultured;__	Bacteria	Firmicutes	Clostridia	Clostridia	Hungateiclostridiaceae	uncultured	__	0	0	13	0	0	0.049717
d__Bacteria;p__Firmicutes;c__Clostridia;o__Clostridia;f__Hungateiclostridiaceae;g__uncultured;s__metagenome	Bacteria	Firmicutes	Clostridia	Clostridia	Hungateiclostridiaceae	uncultured	metagenome	0	12	0	0	0.0792393	0
d__Bacteria;p__Firmicutes;c__Clostridia;o__Clostridiales;f__Clostridiaceae;g__Clostridium_sensu_stricto_12;s__uncultured_bacterium	Bacteria	Firmicutes	Clostridia	Clostridiales	Clostridiaceae	Clostridium_sensu_stricto_12	uncultured_bacterium	17	11	31	0.0652416	0.072636	0.118556
d__Bacteria;p__Firmicutes;c__Clostridia;o__Clostridiales;f__Clostridiaceae;g__Clostridium_sensu_stricto_13;__	Bacteria	Firmicutes	Clostridia	Clostridiales	Clostridiaceae	Clostridium_sensu_stricto_13	__	18	17	16	0.0690793	0.112256	0.0611901
d__Bacteria;p__Firmicutes;c__Clostridia;o__Clostridiales;f__Clostridiaceae;g__Clostridium_sensu_stricto_1;__	Bacteria	Firmicutes	Clostridia	Clostridiales	Clostridiaceae	Clostridium_sensu_stricto_1	__	14	0	17	0.0537284	0	0.0650145
d__Bacteria;p__Firmicutes;c__Clostridia;o__Lachnospirales;f__Lachnospiraceae;g__A2;__	Bacteria	Firmicutes	Clostridia	Lachnospirales	Lachnospiraceae	A2	__	0	0	21	0	0	0.0803121
d__Bacteria;p__Firmicutes;c__Clostridia;o__Oscillospirales;f__Oscillospiraceae;g__UCG-005;__	Bacteria	Firmicutes	Clostridia	Oscillospirales	Oscillospiraceae	UCG-005	__	0	0	3	0	0	0.0114732
d__Bacteria;p__Firmicutes;c__Clostridia;o__Oscillospirales;f__Ruminococcaceae;__;__	Bacteria	Firmicutes	Clostridia	Oscillospirales	Ruminococcaceae	__	__	0	0	10	0	0	0.0382438
d__Bacteria;p__Firmicutes;c__Clostridia;o__Peptostreptococcales-Tissierellales;f__Acidaminobacteraceae;g__Acidaminobacter;__	Bacteria	Firmicutes	Clostridia	Peptostreptococcales-Tissierellales	Acidaminobacteraceae	Acidaminobacter	__	0	14	13	0	0.0924459	0.049717
d__Bacteria;p__Firmicutes;c__Clostridia;o__Peptostreptococcales-Tissierellales;f__Peptostreptococcaceae;g__Romboutsia;__	Bacteria	Firmicutes	Clostridia	Peptostreptococcales-Tissierellales	Peptostreptococcaceae	Romboutsia	__	19	13	12	0.0729171	0.0858426	0.0458926
d__Bacteria;p__Firmicutes;c__Clostridia;o__Peptostreptococcales-Tissierellales;f__Peptostreptococcaceae;g__Romboutsia;s__uncultured_bacterium	Bacteria	Firmicutes	Clostridia	Peptostreptococcales-Tissierellales	Peptostreptococcaceae	Romboutsia	uncultured_bacterium	0	0	7	0	0	0.0267707
d__Bacteria;p__Firmicutes;c__D8A-2;o__D8A-2;f__D8A-2;g__D8A-2;s__uncultured_Firmicutes	Bacteria	Firmicutes	D8A-2	D8A-2	D8A-2	D8A-2	uncultured_Firmicutes	0	0	3	0	0	0.0114732
d__Bacteria;p__Firmicutes;c__Desulfitobacteriia;o__Desulfitobacteriales;f__Desulfitobacteriaceae;g__Desulfitobacterium;__	Bacteria	Firmicutes	Desulfitobacteriia	Desulfitobacteriales	Desulfitobacteriaceae	Desulfitobacterium	__	0	0	193	0	0	0.738106
d__Bacteria;p__Firmicutes;c__Negativicutes;o__Acidaminococcales;f__Acidaminococcaceae;g__uncultured;s__uncultured_low	Bacteria	Firmicutes	Negativicutes	Acidaminococcales	Acidaminococcaceae	uncultured	uncultured_low	0	2	0	0	0.0132066	0
d__Bacteria;p__Firmicutes;c__Negativicutes;o__Veillonellales-Selenomonadales;f__Sporomusaceae;g__uncultured;s__uncultured_bacterium	Bacteria	Firmicutes	Negativicutes	Veillonellales-Selenomonadales	Sporomusaceae	uncultured	uncultured_bacterium	0	0	408	0	0	1.56035
d__Bacteria;p__Firmicutes;c__Syntrophomonadia;o__Syntrophomonadales;f__Syntrophomonadaceae;g__Syntrophomonas;s__uncultured_bacterium	Bacteria	Firmicutes	Syntrophomonadia	Syntrophomonadales	Syntrophomonadaceae	Syntrophomonas	uncultured_bacterium	0	8	23	0	0.0528262	0.0879608
d__Bacteria;p__Firmicutes;c__TSAC18;o__TSAC18;f__TSAC18;g__TSAC18;s__Firmicutes_bacterium	Bacteria	Firmicutes	TSAC18	TSAC18	TSAC18	TSAC18	Firmicutes_bacterium	28	17	29	0.107457	0.112256	0.110907
d__Bacteria;p__GN01;c__GN01;o__GN01;f__GN01;g__GN01;s__uncultured_bacterium	Bacteria	GN01	GN01	GN01	GN01	GN01	uncultured_bacterium	4	13	0	0.015351	0.0858426	0
d__Bacteria;p__Gemmatimonadota;c__Gemmatimonadetes;o__Gemmatimonadales;f__Gemmatimonadaceae;g__uncultured;s__uncultured_actinobacterium	Bacteria	Gemmatimonadota	Gemmatimonadetes	Gemmatimonadales	Gemmatimonadaceae	uncultured	uncultured_actinobacterium	10	6	6	0.0383774	0.0396197	0.0229463
d__Bacteria;p__Gemmatimonadota;c__Gemmatimonadetes;o__Gemmatimonadales;f__Gemmatimonadaceae;g__uncultured;s__uncultured_prokaryote	Bacteria	Gemmatimonadota	Gemmatimonadetes	Gemmatimonadales	Gemmatimonadaceae	uncultured	uncultured_prokaryote	13	9	10	0.0498906	0.0594295	0.0382438
d__Bacteria;p__Hydrogenedentes;c__Hydrogenedentia;o__Hydrogenedentiales;f__Hydrogenedensaceae;g__Hydrogenedensaceae;s__uncultured_bacterium	Bacteria	Hydrogenedentes	Hydrogenedentia	Hydrogenedentiales	Hydrogenedensaceae	Hydrogenedensaceae	uncultured_bacterium	7	0	0	0.0268642	0	0
d__Bacteria;p__LCP-89;c__LCP-89;o__LCP-89;f__LCP-89;g__LCP-89;s__uncultured_bacterium	Bacteria	LCP-89	LCP-89	LCP-89	LCP-89	LCP-89	uncultured_bacterium	33	18	23	0.126645	0.118859	0.0879608
d__Bacteria;p__Latescibacterota;__;__;__;__;__	Bacteria	Latescibacterota	__	__	__	__	__	16	16	13	0.0614038	0.105652	0.049717
d__Bacteria;p__Latescibacterota;c__Latescibacteria;o__Latescibacterales;f__Latescibacteraceae;g__Candidatus_Latescibacter;s__uncultured_bacterium	Bacteria	Latescibacterota	Latescibacteria	Latescibacterales	Latescibacteraceae	Candidatus_Latescibacter	uncultured_bacterium	0	13	0	0	0.0858426	0
d__Bacteria;p__Latescibacterota;c__Latescibacteria;o__Latescibacterales;f__Latescibacteraceae;g__Latescibacteraceae;__	Bacteria	Latescibacterota	Latescibacteria	Latescibacterales	Latescibacteraceae	Latescibacteraceae	__	20	13	13	0.0767548	0.0858426	0.049717
d__Bacteria;p__Latescibacterota;c__Latescibacteria;o__Latescibacterales;f__Latescibacteraceae;g__Latescibacteraceae;s__Latescibacteria_bacterium	Bacteria	Latescibacterota	Latescibacteria	Latescibacterales	Latescibacteraceae	Latescibacteraceae	Latescibacteria_bacterium	0	0	3	0	0	0.0114732
d__Bacteria;p__Latescibacterota;c__Latescibacteria;o__Latescibacterales;f__Latescibacteraceae;g__Latescibacteraceae;s__uncultured_bacterium	Bacteria	Latescibacterota	Latescibacteria	Latescibacterales	Latescibacteraceae	Latescibacteraceae	uncultured_bacterium	52	26	37	0.199562	0.171685	0.141502
d__Bacteria;p__Latescibacterota;c__Latescibacterota;o__Latescibacterota;f__Latescibacterota;g__Latescibacterota;__	Bacteria	Latescibacterota	Latescibacterota	Latescibacterota	Latescibacterota	Latescibacterota	__	17	16	8	0.0652416	0.105652	0.0305951
d__Bacteria;p__Latescibacterota;c__Latescibacterota;o__Latescibacterota;f__Latescibacterota;g__Latescibacterota;s__uncultured_Latescibacteria	Bacteria	Latescibacterota	Latescibacterota	Latescibacterota	Latescibacterota	Latescibacterota	uncultured_Latescibacteria	21	22	32	0.0805925	0.145272	0.12238
d__Bacteria;p__Latescibacterota;c__Latescibacterota;o__Latescibacterota;f__Latescibacterota;g__Latescibacterota;s__uncultured_bacterium	Bacteria	Latescibacterota	Latescibacterota	Latescibacterota	Latescibacterota	Latescibacterota	uncultured_bacterium	45	35	42	0.172698	0.231115	0.160624
d__Bacteria;p__Latescibacterota;c__Latescibacterota;o__Latescibacterota;f__Latescibacterota;g__Latescibacterota;s__uncultured_prokaryote	Bacteria	Latescibacterota	Latescibacterota	Latescibacterota	Latescibacterota	Latescibacterota	uncultured_prokaryote	6	6	0	0.0230264	0.0396197	0
d__Bacteria;p__Latescibacterota;c__Latescibacterota;o__Latescibacterota;f__Latescibacterota;g__Latescibacterota;s__uncultured_soil	Bacteria	Latescibacterota	Latescibacterota	Latescibacterota	Latescibacterota	Latescibacterota	uncultured_soil	8	11	0	0.0307019	0.072636	0
d__Bacteria;p__MBNT15;c__MBNT15;o__MBNT15;f__MBNT15;g__MBNT15;__	Bacteria	MBNT15	MBNT15	MBNT15	MBNT15	MBNT15	__	30	11	23	0.115132	0.072636	0.0879608
d__Bacteria;p__MBNT15;c__MBNT15;o__MBNT15;f__MBNT15;g__MBNT15;s__uncultured_bacterium	Bacteria	MBNT15	MBNT15	MBNT15	MBNT15	MBNT15	uncultured_bacterium	52	17	18	0.199562	0.112256	0.0688389
d__Bacteria;p__MBNT15;c__MBNT15;o__MBNT15;f__MBNT15;g__MBNT15;s__uncultured_delta	Bacteria	MBNT15	MBNT15	MBNT15	MBNT15	MBNT15	uncultured_delta	53	5	16	0.2034	0.0330164	0.0611901
d__Bacteria;p__MBNT15;c__MBNT15;o__MBNT15;f__MBNT15;g__MBNT15;s__uncultured_prokaryote	Bacteria	MBNT15	MBNT15	MBNT15	MBNT15	MBNT15	uncultured_prokaryote	129	92	134	0.495069	0.607501	0.512467
d__Bacteria;p__MBNT15;c__MBNT15;o__MBNT15;f__MBNT15;g__MBNT15;s__uncultured_proteobacterium	Bacteria	MBNT15	MBNT15	MBNT15	MBNT15	MBNT15	uncultured_proteobacterium	80	45	67	0.307019	0.297147	0.256234
d__Bacteria;p__Methylomirabilota;c__Methylomirabilia;o__Methylomirabilales;f__Methylomirabilaceae;g__Sh765B-TzT-35;s__uncultured_bacterium	Bacteria	Methylomirabilota	Methylomirabilia	Methylomirabilales	Methylomirabilaceae	Sh765B-TzT-35	uncultured_bacterium	68	75	113	0.260966	0.495246	0.432155
d__Bacteria;p__Methylomirabilota;c__Methylomirabilia;o__Methylomirabilales;f__Methylomirabilaceae;g__Z114MB74;s__uncultured_bacterium	Bacteria	Methylomirabilota	Methylomirabilia	Methylomirabilales	Methylomirabilaceae	Z114MB74	uncultured_bacterium	26	12	15	0.0997812	0.0792393	0.0573658
d__Bacteria;p__Modulibacteria;c__Moduliflexia;o__Moduliflexales;f__Moduliflexaceae;g__Moduliflexaceae;s__uncultured_bacterium	Bacteria	Modulibacteria	Moduliflexia	Moduliflexales	Moduliflexaceae	Moduliflexaceae	uncultured_bacterium	13	5	7	0.0498906	0.0330164	0.0267707
d__Bacteria;p__Myxococcota;c__Myxococcia;o__Myxococcales;f__Anaeromyxobacteraceae;g__Anaeromyxobacter;__	Bacteria	Myxococcota	Myxococcia	Myxococcales	Anaeromyxobacteraceae	Anaeromyxobacter	__	68	69	99	0.260966	0.455626	0.378614
d__Bacteria;p__Myxococcota;c__Myxococcia;o__Myxococcales;f__Anaeromyxobacteraceae;g__Anaeromyxobacter;s__uncultured_bacterium	Bacteria	Myxococcota	Myxococcia	Myxococcales	Anaeromyxobacteraceae	Anaeromyxobacter	uncultured_bacterium	18	0	0	0.0690793	0	0
d__Bacteria;p__Myxococcota;c__Polyangia;o__Haliangiales;f__Haliangiaceae;g__Haliangium;__	Bacteria	Myxococcota	Polyangia	Haliangiales	Haliangiaceae	Haliangium	__	23	11	0	0.088268	0.072636	0
d__Bacteria;p__Myxococcota;c__Polyangia;o__MidBa8;f__MidBa8;g__MidBa8;__	Bacteria	Myxococcota	Polyangia	MidBa8	MidBa8	MidBa8	__	8	0	0	0.0307019	0	0
d__Bacteria;p__Myxococcota;c__Polyangia;o__MidBa8;f__MidBa8;g__MidBa8;s__uncultured_bacterium	Bacteria	Myxococcota	Polyangia	MidBa8	MidBa8	MidBa8	uncultured_bacterium	4	0	0	0.015351	0	0
d__Bacteria;p__Myxococcota;c__Polyangia;o__Polyangiales;f__Sandaracinaceae;g__uncultured;s__uncultured_bacterium	Bacteria	Myxococcota	Polyangia	Polyangiales	Sandaracinaceae	uncultured	uncultured_bacterium	22	13	0	0.0844303	0.0858426	0
d__Bacteria;p__Myxococcota;c__Polyangia;o__UASB-TL25;f__UASB-TL25;g__UASB-TL25;s__uncultured_bacterium	Bacteria	Myxococcota	Polyangia	UASB-TL25	UASB-TL25	UASB-TL25	uncultured_bacterium	9	0	10	0.0345397	0	0.0382438
d__Bacteria;p__Myxococcota;c__bacteriap25;o__bacteriap25;f__bacteriap25;g__bacteriap25;s__uncultured_bacterium	Bacteria	Myxococcota	bacteriap25	bacteriap25	bacteriap25	bacteriap25	uncultured_bacterium	22	8	12	0.0844303	0.0528262	0.0458926
d__Bacteria;p__NB1-j;c__NB1-j;o__NB1-j;f__NB1-j;g__NB1-j;s__uncultured_Desulfoglaeba	Bacteria	NB1-j	NB1-j	NB1-j	NB1-j	NB1-j	uncultured_Desulfoglaeba	14	5	0	0.0537284	0.0330164	0
d__Bacteria;p__NKB15;c__NKB15;o__NKB15;f__NKB15;g__NKB15;s__uncultured_bacterium	Bacteria	NKB15	NKB15	NKB15	NKB15	NKB15	uncultured_bacterium	10	6	18	0.0383774	0.0396197	0.0688389
d__Bacteria;p__NKB15;c__NKB15;o__NKB15;f__NKB15;g__NKB15;s__uncultured_organism	Bacteria	NKB15	NKB15	NKB15	NKB15	NKB15	uncultured_organism	0	0	5	0	0	0.0191219
d__Bacteria;p__Nitrospinota;c__P9X2b3D02;o__P9X2b3D02;f__P9X2b3D02;g__P9X2b3D02;s__uncultured_bacterium	Bacteria	Nitrospinota	P9X2b3D02	P9X2b3D02	P9X2b3D02	P9X2b3D02	uncultured_bacterium	0	11	0	0	0.072636	0
d__Bacteria;p__Nitrospinota;c__P9X2b3D02;o__P9X2b3D02;f__P9X2b3D02;g__P9X2b3D02;s__uncultured_prokaryote	Bacteria	Nitrospinota	P9X2b3D02	P9X2b3D02	P9X2b3D02	P9X2b3D02	uncultured_prokaryote	69	32	64	0.264804	0.211305	0.244761
d__Bacteria;p__Nitrospirota;c__Thermodesulfovibrionia;o__uncultured;f__uncultured;g__uncultured;__	Bacteria	Nitrospirota	Thermodesulfovibrionia	uncultured	uncultured	uncultured	__	507	365	643	1.94573	2.4102	2.45908
d__Bacteria;p__Nitrospirota;c__Thermodesulfovibrionia;o__uncultured;f__uncultured;g__uncultured;s__uncultured_Nitrospirae	Bacteria	Nitrospirota	Thermodesulfovibrionia	uncultured	uncultured	uncultured	uncultured_Nitrospirae	261	171	234	1.00165	1.12916	0.894906
d__Bacteria;p__Nitrospirota;c__Thermodesulfovibrionia;o__uncultured;f__uncultured;g__uncultured;s__uncultured_bacterium	Bacteria	Nitrospirota	Thermodesulfovibrionia	uncultured	uncultured	uncultured	uncultured_bacterium	209	152	258	0.802088	1.0037	0.986691
d__Bacteria;p__Nitrospirota;c__Thermodesulfovibrionia;o__uncultured;f__uncultured;g__uncultured;s__uncultured_prokaryote	Bacteria	Nitrospirota	Thermodesulfovibrionia	uncultured	uncultured	uncultured	uncultured_prokaryote	260	107	204	0.997812	0.70655	0.780174
d__Bacteria;p__PAUC34f;c__PAUC34f;o__PAUC34f;f__PAUC34f;g__PAUC34f;__	Bacteria	PAUC34f	PAUC34f	PAUC34f	PAUC34f	PAUC34f	__	0	2	0	0	0.0132066	0
d__Bacteria;p__Patescibacteria;__;__;__;__;__	Bacteria	Patescibacteria	__	__	__	__	__	0	7	7	0	0.0462229	0.0267707
d__Bacteria;p__Patescibacteria;c__ABY1;__;__;__;__	Bacteria	Patescibacteria	ABY1	__	__	__	__	8	8	9	0.0307019	0.0528262	0.0344195
d__Bacteria;p__Patescibacteria;c__ABY1;o__Candidatus_Buchananbacteria;f__Candidatus_Buchananbacteria;g__Candidatus_Buchananbacteria;s__Candidatus_Buchananbacteria	Bacteria	Patescibacteria	ABY1	Candidatus_Buchananbacteria	Candidatus_Buchananbacteria	Candidatus_Buchananbacteria	Candidatus_Buchananbacteria	2	0	0	0.00767548	0	0
d__Bacteria;p__Patescibacteria;c__ABY1;o__Candidatus_Kerfeldbacteria;f__Candidatus_Kerfeldbacteria;g__Candidatus_Kerfeldbacteria;s__uncultured_bacterium	Bacteria	Patescibacteria	ABY1	Candidatus_Kerfeldbacteria	Candidatus_Kerfeldbacteria	Candidatus_Kerfeldbacteria	uncultured_bacterium	85	37	56	0.326208	0.244321	0.214166
d__Bacteria;p__Patescibacteria;c__ABY1;o__Candidatus_Kerfeldbacteria;f__Candidatus_Kerfeldbacteria;g__Candidatus_Kerfeldbacteria;s__uncultured_organism	Bacteria	Patescibacteria	ABY1	Candidatus_Kerfeldbacteria	Candidatus_Kerfeldbacteria	Candidatus_Kerfeldbacteria	uncultured_organism	0	0	6	0	0	0.0229463
d__Bacteria;p__Patescibacteria;c__ABY1;o__Candidatus_Magasanikbacteria;f__Candidatus_Magasanikbacteria;g__Candidatus_Magasanikbacteria;__	Bacteria	Patescibacteria	ABY1	Candidatus_Magasanikbacteria	Candidatus_Magasanikbacteria	Candidatus_Magasanikbacteria	__	3	0	9	0.0115132	0	0.0344195
d__Bacteria;p__Patescibacteria;c__ABY1;o__Candidatus_Magasanikbacteria;f__Candidatus_Magasanikbacteria;g__Candidatus_Magasanikbacteria;s__uncultured_bacterium	Bacteria	Patescibacteria	ABY1	Candidatus_Magasanikbacteria	Candidatus_Magasanikbacteria	Candidatus_Magasanikbacteria	uncultured_bacterium	4	0	0	0.015351	0	0
d__Bacteria;p__Patescibacteria;c__ABY1;o__Candidatus_Uhrbacteria;f__Candidatus_Uhrbacteria;g__Candidatus_Uhrbacteria;s__uncultured_bacterium	Bacteria	Patescibacteria	ABY1	Candidatus_Uhrbacteria	Candidatus_Uhrbacteria	Candidatus_Uhrbacteria	uncultured_bacterium	7	0	0	0.0268642	0	0
d__Bacteria;p__Patescibacteria;c__Berkelbacteria;o__Berkelbacteria;f__Berkelbacteria;g__Berkelbacteria;__	Bacteria	Patescibacteria	Berkelbacteria	Berkelbacteria	Berkelbacteria	Berkelbacteria	__	7	17	16	0.0268642	0.112256	0.0611901
d__Bacteria;p__Patescibacteria;c__Berkelbacteria;o__Berkelbacteria;f__Berkelbacteria;g__Berkelbacteria;s__Candidatus_Berkelbacteria	Bacteria	Patescibacteria	Berkelbacteria	Berkelbacteria	Berkelbacteria	Berkelbacteria	Candidatus_Berkelbacteria	8	0	2	0.0307019	0	0.00764877
d__Bacteria;p__Patescibacteria;c__Berkelbacteria;o__Berkelbacteria;f__Berkelbacteria;g__Berkelbacteria;s__uncultured_bacterium	Bacteria	Patescibacteria	Berkelbacteria	Berkelbacteria	Berkelbacteria	Berkelbacteria	uncultured_bacterium	22	24	37	0.0844303	0.158479	0.141502
d__Bacteria;p__Patescibacteria;c__Berkelbacteria;o__Berkelbacteria;f__Berkelbacteria;g__Berkelbacteria;s__uncultured_epsilon	Bacteria	Patescibacteria	Berkelbacteria	Berkelbacteria	Berkelbacteria	Berkelbacteria	uncultured_epsilon	0	5	0	0	0.0330164	0
d__Bacteria;p__Patescibacteria;c__CPR2;o__CPR2;f__CPR2;g__CPR2;s__uncultured_bacterium	Bacteria	Patescibacteria	CPR2	CPR2	CPR2	CPR2	uncultured_bacterium	0	5	0	0	0.0330164	0
d__Bacteria;p__Patescibacteria;c__Gracilibacteria;o__Candidatus_Abawacabacteria;f__Candidatus_Abawacabacteria;g__Candidatus_Abawacabacteria;s__uncultured_bacterium	Bacteria	Patescibacteria	Gracilibacteria	Candidatus_Abawacabacteria	Candidatus_Abawacabacteria	Candidatus_Abawacabacteria	uncultured_bacterium	2	0	0	0.00767548	0	0
d__Bacteria;p__Patescibacteria;c__Gracilibacteria;o__Candidatus_Peregrinibacteria;f__Candidatus_Peregrinibacteria;g__Candidatus_Peregrinibacteria;s__uncultured_bacterium	Bacteria	Patescibacteria	Gracilibacteria	Candidatus_Peregrinibacteria	Candidatus_Peregrinibacteria	Candidatus_Peregrinibacteria	uncultured_bacterium	0	2	6	0	0.0132066	0.0229463
d__Bacteria;p__Patescibacteria;c__Gracilibacteria;o__Gracilibacteria;f__Gracilibacteria;g__Gracilibacteria;__	Bacteria	Patescibacteria	Gracilibacteria	Gracilibacteria	Gracilibacteria	Gracilibacteria	__	0	3	0	0	0.0198098	0
d__Bacteria;p__Patescibacteria;c__Gracilibacteria;o__Gracilibacteria;f__Gracilibacteria;g__Gracilibacteria;s__uncultured_Microgenomates	Bacteria	Patescibacteria	Gracilibacteria	Gracilibacteria	Gracilibacteria	Gracilibacteria	uncultured_Microgenomates	2	0	0	0.00767548	0	0
d__Bacteria;p__Patescibacteria;c__Gracilibacteria;o__Gracilibacteria;f__Gracilibacteria;g__Gracilibacteria;s__uncultured_bacterium	Bacteria	Patescibacteria	Gracilibacteria	Gracilibacteria	Gracilibacteria	Gracilibacteria	uncultured_bacterium	30	15	27	0.115132	0.0990491	0.103258
d__Bacteria;p__Patescibacteria;c__Microgenomatia;o__Candidatus_Beckwithbacteria;f__Candidatus_Beckwithbacteria;g__Candidatus_Beckwithbacteria;s__uncultured_bacterium	Bacteria	Patescibacteria	Microgenomatia	Candidatus_Beckwithbacteria	Candidatus_Beckwithbacteria	Candidatus_Beckwithbacteria	uncultured_bacterium	0	3	0	0	0.0198098	0
d__Bacteria;p__Patescibacteria;c__Microgenomatia;o__Candidatus_Chisholmbacteria;f__Candidatus_Chisholmbacteria;g__Candidatus_Chisholmbacteria;s__Candidatus_Chisholmbacteria	Bacteria	Patescibacteria	Microgenomatia	Candidatus_Chisholmbacteria	Candidatus_Chisholmbacteria	Candidatus_Chisholmbacteria	Candidatus_Chisholmbacteria	71	43	94	0.27248	0.283941	0.359492
d__Bacteria;p__Patescibacteria;c__Microgenomatia;o__Candidatus_Curtissbacteria;f__Candidatus_Curtissbacteria;g__Candidatus_Curtissbacteria;__	Bacteria	Patescibacteria	Microgenomatia	Candidatus_Curtissbacteria	Candidatus_Curtissbacteria	Candidatus_Curtissbacteria	__	0	0	5	0	0	0.0191219
d__Bacteria;p__Patescibacteria;c__Microgenomatia;o__Candidatus_Curtissbacteria;f__Candidatus_Curtissbacteria;g__Candidatus_Curtissbacteria;s__uncultured_bacterium	Bacteria	Patescibacteria	Microgenomatia	Candidatus_Curtissbacteria	Candidatus_Curtissbacteria	Candidatus_Curtissbacteria	uncultured_bacterium	57	32	39	0.218751	0.211305	0.149151
d__Bacteria;p__Patescibacteria;c__Microgenomatia;o__Candidatus_Woesebacteria;f__Candidatus_Woesebacteria;g__Candidatus_Woesebacteria;__	Bacteria	Patescibacteria	Microgenomatia	Candidatus_Woesebacteria	Candidatus_Woesebacteria	Candidatus_Woesebacteria	__	0	0	3	0	0	0.0114732
d__Bacteria;p__Patescibacteria;c__Microgenomatia;o__Candidatus_Woesebacteria;f__Candidatus_Woesebacteria;g__Candidatus_Woesebacteria;s__uncultured_bacterium	Bacteria	Patescibacteria	Microgenomatia	Candidatus_Woesebacteria	Candidatus_Woesebacteria	Candidatus_Woesebacteria	uncultured_bacterium	37	7	31	0.141996	0.0462229	0.118556
d__Bacteria;p__Patescibacteria;c__Microgenomatia;o__Candidatus_Woykebacteria;f__Candidatus_Woykebacteria;g__Candidatus_Woykebacteria;s__Candidatus_Woykebacteria	Bacteria	Patescibacteria	Microgenomatia	Candidatus_Woykebacteria	Candidatus_Woykebacteria	Candidatus_Woykebacteria	Candidatus_Woykebacteria	41	24	28	0.157347	0.158479	0.107083
d__Bacteria;p__Patescibacteria;c__Microgenomatia;o__Candidatus_Woykebacteria;f__Candidatus_Woykebacteria;g__Candidatus_Woykebacteria;s__uncultured_bacterium	Bacteria	Patescibacteria	Microgenomatia	Candidatus_Woykebacteria	Candidatus_Woykebacteria	Candidatus_Woykebacteria	uncultured_bacterium	9	8	9	0.0345397	0.0528262	0.0344195
d__Bacteria;p__Patescibacteria;c__Microgenomatia;o__Microgenomatia;f__Microgenomatia;g__Microgenomatia;s__candidate_division	Bacteria	Patescibacteria	Microgenomatia	Microgenomatia	Microgenomatia	Microgenomatia	candidate_division	4	5	9	0.015351	0.0330164	0.0344195
d__Bacteria;p__Patescibacteria;c__Microgenomatia;o__Microgenomatia;f__Microgenomatia;g__Microgenomatia;s__uncultured_Microgenomates	Bacteria	Patescibacteria	Microgenomatia	Microgenomatia	Microgenomatia	Microgenomatia	uncultured_Microgenomates	0	0	4	0	0	0.0152975
d__Bacteria;p__Patescibacteria;c__Parcubacteria;__;__;__;__	Bacteria	Patescibacteria	Parcubacteria	__	__	__	__	27	5	25	0.103619	0.0330164	0.0956096
d__Bacteria;p__Patescibacteria;c__Parcubacteria;o__32-520;f__32-520;g__32-520;s__uncultured_bacterium	Bacteria	Patescibacteria	Parcubacteria	32-520	32-520	32-520	uncultured_bacterium	2	0	0	0.00767548	0	0
d__Bacteria;p__Patescibacteria;c__Parcubacteria;o__Candidatus_Colwellbacteria;f__Candidatus_Colwellbacteria;g__Candidatus_Colwellbacteria;__	Bacteria	Patescibacteria	Parcubacteria	Candidatus_Colwellbacteria	Candidatus_Colwellbacteria	Candidatus_Colwellbacteria	__	5	7	5	0.0191887	0.0462229	0.0191219
d__Bacteria;p__Patescibacteria;c__Parcubacteria;o__Candidatus_Colwellbacteria;f__Candidatus_Colwellbacteria;g__Candidatus_Colwellbacteria;s__uncultured_bacterium	Bacteria	Patescibacteria	Parcubacteria	Candidatus_Colwellbacteria	Candidatus_Colwellbacteria	Candidatus_Colwellbacteria	uncultured_bacterium	7	0	10	0.0268642	0	0.0382438
d__Bacteria;p__Patescibacteria;c__Parcubacteria;o__Candidatus_Nealsonbacteria;f__Candidatus_Nealsonbacteria;g__Candidatus_Nealsonbacteria;__	Bacteria	Patescibacteria	Parcubacteria	Candidatus_Nealsonbacteria	Candidatus_Nealsonbacteria	Candidatus_Nealsonbacteria	__	0	0	3	0	0	0.0114732
d__Bacteria;p__Patescibacteria;c__Parcubacteria;o__Candidatus_Ryanbacteria;f__Candidatus_Ryanbacteria;g__Candidatus_Ryanbacteria;s__Candidatus_Ryanbacteria	Bacteria	Patescibacteria	Parcubacteria	Candidatus_Ryanbacteria	Candidatus_Ryanbacteria	Candidatus_Ryanbacteria	Candidatus_Ryanbacteria	9	0	5	0.0345397	0	0.0191219
d__Bacteria;p__Patescibacteria;c__Parcubacteria;o__Candidatus_Yanofskybacteria;f__Candidatus_Yanofskybacteria;g__Candidatus_Yanofskybacteria;s__marine_sediment	Bacteria	Patescibacteria	Parcubacteria	Candidatus_Yanofskybacteria	Candidatus_Yanofskybacteria	Candidatus_Yanofskybacteria	marine_sediment	0	0	4	0	0	0.0152975
d__Bacteria;p__Patescibacteria;c__Parcubacteria;o__Candidatus_Yanofskybacteria;f__Candidatus_Yanofskybacteria;g__Candidatus_Yanofskybacteria;s__uncultured_bacterium	Bacteria	Patescibacteria	Parcubacteria	Candidatus_Yanofskybacteria	Candidatus_Yanofskybacteria	Candidatus_Yanofskybacteria	uncultured_bacterium	3	11	2	0.0115132	0.072636	0.00764877
d__Bacteria;p__Patescibacteria;c__Parcubacteria;o__GWA2-38-13b;f__GWA2-38-13b;g__GWA2-38-13b;s__uncultured_bacterium	Bacteria	Patescibacteria	Parcubacteria	GWA2-38-13b	GWA2-38-13b	GWA2-38-13b	uncultured_bacterium	6	0	0	0.0230264	0	0
d__Bacteria;p__Patescibacteria;c__Parcubacteria;o__GWB1-42-6;f__GWB1-42-6;g__GWB1-42-6;s__uncultured_bacterium	Bacteria	Patescibacteria	Parcubacteria	GWB1-42-6	GWB1-42-6	GWB1-42-6	uncultured_bacterium	6	0	26	0.0230264	0	0.099434
d__Bacteria;p__Patescibacteria;c__Parcubacteria;o__Paceibacterales;f__Paceibacteraceae;g__Candidatus_Paceibacter;__	Bacteria	Patescibacteria	Parcubacteria	Paceibacterales	Paceibacteraceae	Candidatus_Paceibacter	__	2	0	0	0.00767548	0	0
d__Bacteria;p__Patescibacteria;c__Parcubacteria;o__Paceibacterales;f__Paceibacteraceae;g__Candidatus_Paceibacter;s__Candidatus_Paceibacter	Bacteria	Patescibacteria	Parcubacteria	Paceibacterales	Paceibacteraceae	Candidatus_Paceibacter	Candidatus_Paceibacter	15	7	13	0.0575661	0.0462229	0.049717
d__Bacteria;p__Patescibacteria;c__Parcubacteria;o__Parcubacteria;f__Parcubacteria;g__Parcubacteria;s__uncultured_bacterium	Bacteria	Patescibacteria	Parcubacteria	Parcubacteria	Parcubacteria	Parcubacteria	uncultured_bacterium	6	0	5	0.0230264	0	0.0191219
d__Bacteria;p__Patescibacteria;c__Parcubacteria;o__UBA9983;f__UBA9983;g__UBA9983;s__uncultured_bacterium	Bacteria	Patescibacteria	Parcubacteria	UBA9983	UBA9983	UBA9983	uncultured_bacterium	0	0	4	0	0	0.0152975
d__Bacteria;p__Patescibacteria;c__WWE3;o__WWE3;f__WWE3;g__WWE3;s__candidate_division	Bacteria	Patescibacteria	WWE3	WWE3	WWE3	WWE3	candidate_division	3	0	0	0.0115132	0	0
d__Bacteria;p__Patescibacteria;c__WWE3;o__WWE3;f__WWE3;g__WWE3;s__uncultured_bacterium	Bacteria	Patescibacteria	WWE3	WWE3	WWE3	WWE3	uncultured_bacterium	0	0	2	0	0	0.00764877
d__Bacteria;p__Planctomycetota;__;__;__;__;__	Bacteria	Planctomycetota	__	__	__	__	__	37	27	32	0.141996	0.178288	0.12238
d__Bacteria;p__Planctomycetota;c__BD7-11;o__BD7-11;f__BD7-11;g__BD7-11;s__uncultured_Planctomycetia	Bacteria	Planctomycetota	BD7-11	BD7-11	BD7-11	BD7-11	uncultured_Planctomycetia	9	7	0	0.0345397	0.0462229	0
d__Bacteria;p__Planctomycetota;c__Brocadiae;o__SM23-32;f__SM23-32;g__SM23-32;s__Planctomycetes_bacterium	Bacteria	Planctomycetota	Brocadiae	SM23-32	SM23-32	SM23-32	Planctomycetes_bacterium	0	12	14	0	0.0792393	0.0535414
d__Bacteria;p__Planctomycetota;c__Brocadiae;o__SM23-32;f__SM23-32;g__SM23-32;s__uncultured_bacterium	Bacteria	Planctomycetota	Brocadiae	SM23-32	SM23-32	SM23-32	uncultured_bacterium	5	0	0	0.0191887	0	0
d__Bacteria;p__Planctomycetota;c__OM190;o__OM190;f__OM190;g__OM190;__	Bacteria	Planctomycetota	OM190	OM190	OM190	OM190	__	2	0	0	0.00767548	0	0
d__Bacteria;p__Planctomycetota;c__OM190;o__OM190;f__OM190;g__OM190;s__uncultured_bacterium	Bacteria	Planctomycetota	OM190	OM190	OM190	OM190	uncultured_bacterium	3	0	8	0.0115132	0	0.0305951
d__Bacteria;p__Planctomycetota;c__Phycisphaerae;o__CCM11a;f__CCM11a;g__CCM11a;s__uncultured_Planctomycetaceae	Bacteria	Planctomycetota	Phycisphaerae	CCM11a	CCM11a	CCM11a	uncultured_Planctomycetaceae	3	0	0	0.0115132	0	0
d__Bacteria;p__Planctomycetota;c__Phycisphaerae;o__CCM11a;f__CCM11a;g__CCM11a;s__uncultured_bacterium	Bacteria	Planctomycetota	Phycisphaerae	CCM11a	CCM11a	CCM11a	uncultured_bacterium	32	28	24	0.122808	0.184892	0.0917852
d__Bacteria;p__Planctomycetota;c__Phycisphaerae;o__DG-20;f__DG-20;g__DG-20;s__uncultured_bacterium	Bacteria	Planctomycetota	Phycisphaerae	DG-20	DG-20	DG-20	uncultured_bacterium	9	6	21	0.0345397	0.0396197	0.0803121
d__Bacteria;p__Planctomycetota;c__Phycisphaerae;o__MSBL9;__;__;__	Bacteria	Planctomycetota	Phycisphaerae	MSBL9	__	__	__	0	5	4	0	0.0330164	0.0152975
d__Bacteria;p__Planctomycetota;c__Phycisphaerae;o__MSBL9;f__4572-13;g__4572-13;s__uncultured_bacterium	Bacteria	Planctomycetota	Phycisphaerae	MSBL9	4572-13	4572-13	uncultured_bacterium	14	6	0	0.0537284	0.0396197	0
d__Bacteria;p__Planctomycetota;c__Phycisphaerae;o__MSBL9;f__GWC2-45-44;g__GWC2-45-44;s__uncultured_bacterium	Bacteria	Planctomycetota	Phycisphaerae	MSBL9	GWC2-45-44	GWC2-45-44	uncultured_bacterium	0	0	17	0	0	0.0650145
d__Bacteria;p__Planctomycetota;c__Phycisphaerae;o__MSBL9;f__KCLunmb-38-53;g__KCLunmb-38-53;s__uncultured_bacterium	Bacteria	Planctomycetota	Phycisphaerae	MSBL9	KCLunmb-38-53	KCLunmb-38-53	uncultured_bacterium	0	0	5	0	0	0.0191219
d__Bacteria;p__Planctomycetota;c__Phycisphaerae;o__MSBL9;f__SG8-4;g__SG8-4;__	Bacteria	Planctomycetota	Phycisphaerae	MSBL9	SG8-4	SG8-4	__	52	31	96	0.199562	0.204702	0.367141
d__Bacteria;p__Planctomycetota;c__Phycisphaerae;o__MSBL9;f__SG8-4;g__SG8-4;s__uncultured_Planctomycetales	Bacteria	Planctomycetota	Phycisphaerae	MSBL9	SG8-4	SG8-4	uncultured_Planctomycetales	0	9	0	0	0.0594295	0
d__Bacteria;p__Planctomycetota;c__Phycisphaerae;o__MSBL9;f__SG8-4;g__SG8-4;s__uncultured_bacterium	Bacteria	Planctomycetota	Phycisphaerae	MSBL9	SG8-4	SG8-4	uncultured_bacterium	415	218	319	1.59266	1.43951	1.21998
d__Bacteria;p__Planctomycetota;c__Phycisphaerae;o__MSBL9;f__SG8-4;g__SG8-4;s__uncultured_organism	Bacteria	Planctomycetota	Phycisphaerae	MSBL9	SG8-4	SG8-4	uncultured_organism	0	4	0	0	0.0264131	0
d__Bacteria;p__Planctomycetota;c__Phycisphaerae;o__MSBL9;f__SG8-4;g__SG8-4;s__uncultured_planctomycete	Bacteria	Planctomycetota	Phycisphaerae	MSBL9	SG8-4	SG8-4	uncultured_planctomycete	12	6	0	0.0460529	0.0396197	0
d__Bacteria;p__Planctomycetota;c__Phycisphaerae;o__MSBL9;f__SM23-30;g__SM23-30;s__uncultured_bacterium	Bacteria	Planctomycetota	Phycisphaerae	MSBL9	SM23-30	SM23-30	uncultured_bacterium	21	0	0	0.0805925	0	0
d__Bacteria;p__Planctomycetota;c__Phycisphaerae;o__MSBL9;f__ST-NAGAB-D1;g__ST-NAGAB-D1;s__bacterium_YC-ZSS-LKJ113	Bacteria	Planctomycetota	Phycisphaerae	MSBL9	ST-NAGAB-D1	ST-NAGAB-D1	bacterium_YC-ZSS-LKJ113	0	0	3	0	0	0.0114732
d__Bacteria;p__Planctomycetota;c__Phycisphaerae;o__Phycisphaerales;f__AKAU3564_sediment_group;g__AKAU3564_sediment_group;__	Bacteria	Planctomycetota	Phycisphaerae	Phycisphaerales	AKAU3564_sediment_group	AKAU3564_sediment_group	__	41	12	18	0.157347	0.0792393	0.0688389
d__Bacteria;p__Planctomycetota;c__Phycisphaerae;o__Phycisphaerales;f__AKAU3564_sediment_group;g__AKAU3564_sediment_group;s__uncultured_bacterium	Bacteria	Planctomycetota	Phycisphaerae	Phycisphaerales	AKAU3564_sediment_group	AKAU3564_sediment_group	uncultured_bacterium	18	20	7	0.0690793	0.132066	0.0267707
d__Bacteria;p__Planctomycetota;c__Phycisphaerae;o__Phycisphaerales;f__AKAU3564_sediment_group;g__AKAU3564_sediment_group;s__uncultured_organism	Bacteria	Planctomycetota	Phycisphaerae	Phycisphaerales	AKAU3564_sediment_group	AKAU3564_sediment_group	uncultured_organism	8	9	16	0.0307019	0.0594295	0.0611901
d__Bacteria;p__Planctomycetota;c__Phycisphaerae;o__Phycisphaerales;f__Phycisphaeraceae;g__uncultured;s__uncultured_bacterium	Bacteria	Planctomycetota	Phycisphaerae	Phycisphaerales	Phycisphaeraceae	uncultured	uncultured_bacterium	6	0	0	0.0230264	0	0
d__Bacteria;p__Planctomycetota;c__Phycisphaerae;o__Pla1_lineage;f__Pla1_lineage;g__Pla1_lineage;s__uncultured_bacterium	Bacteria	Planctomycetota	Phycisphaerae	Pla1_lineage	Pla1_lineage	Pla1_lineage	uncultured_bacterium	0	7	19	0	0.0462229	0.0726633
d__Bacteria;p__Planctomycetota;c__Phycisphaerae;o__Tepidisphaerales;f__WD2101_soil_group;g__WD2101_soil_group;s__uncultured_planctomycete	Bacteria	Planctomycetota	Phycisphaerae	Tepidisphaerales	WD2101_soil_group	WD2101_soil_group	uncultured_planctomycete	4	0	0	0.015351	0	0
d__Bacteria;p__Planctomycetota;c__Phycisphaerae;o__mle1-8;f__mle1-8;g__mle1-8;s__uncultured_Schlesneria	Bacteria	Planctomycetota	Phycisphaerae	mle1-8	mle1-8	mle1-8	uncultured_Schlesneria	25	0	0	0.0959435	0	0
d__Bacteria;p__Planctomycetota;c__Phycisphaerae;o__mle1-8;f__mle1-8;g__mle1-8;s__uncultured_bacterium	Bacteria	Planctomycetota	Phycisphaerae	mle1-8	mle1-8	mle1-8	uncultured_bacterium	8	12	9	0.0307019	0.0792393	0.0344195
d__Bacteria;p__Planctomycetota;c__Phycisphaerae;o__mle1-8;f__mle1-8;g__mle1-8;s__uncultured_organism	Bacteria	Planctomycetota	Phycisphaerae	mle1-8	mle1-8	mle1-8	uncultured_organism	12	18	10	0.0460529	0.118859	0.0382438
d__Bacteria;p__Planctomycetota;c__Pla3_lineage;o__Pla3_lineage;f__Pla3_lineage;g__Pla3_lineage;__	Bacteria	Planctomycetota	Pla3_lineage	Pla3_lineage	Pla3_lineage	Pla3_lineage	__	16	0	21	0.0614038	0	0.0803121
d__Bacteria;p__Planctomycetota;c__Pla4_lineage;o__Pla4_lineage;f__Pla4_lineage;g__Pla4_lineage;__	Bacteria	Planctomycetota	Pla4_lineage	Pla4_lineage	Pla4_lineage	Pla4_lineage	__	0	27	0	0	0.178288	0
d__Bacteria;p__Planctomycetota;c__Pla4_lineage;o__Pla4_lineage;f__Pla4_lineage;g__Pla4_lineage;s__uncultured_bacterium	Bacteria	Planctomycetota	Pla4_lineage	Pla4_lineage	Pla4_lineage	Pla4_lineage	uncultured_bacterium	9	4	9	0.0345397	0.0264131	0.0344195
d__Bacteria;p__Planctomycetota;c__Planctomycetes;o__Pirellulales;f__Pirellulaceae;__;__	Bacteria	Planctomycetota	Planctomycetes	Pirellulales	Pirellulaceae	__	__	14	0	18	0.0537284	0	0.0688389
d__Bacteria;p__Planctomycetota;c__Planctomycetes;o__Pirellulales;f__Pirellulaceae;g__Pir4_lineage;__	Bacteria	Planctomycetota	Planctomycetes	Pirellulales	Pirellulaceae	Pir4_lineage	__	4	0	0	0.015351	0	0
d__Bacteria;p__Planctomycetota;c__Planctomycetes;o__Pirellulales;f__Pirellulaceae;g__uncultured;__	Bacteria	Planctomycetota	Planctomycetes	Pirellulales	Pirellulaceae	uncultured	__	91	54	53	0.349234	0.356577	0.202692
d__Bacteria;p__Planctomycetota;c__Planctomycetes;o__Pirellulales;f__Pirellulaceae;g__uncultured;s__uncultured_bacterium	Bacteria	Planctomycetota	Planctomycetes	Pirellulales	Pirellulaceae	uncultured	uncultured_bacterium	14	20	24	0.0537284	0.132066	0.0917852
d__Bacteria;p__Planctomycetota;c__Planctomycetes;o__Pirellulales;f__Pirellulaceae;g__uncultured;s__uncultured_soil	Bacteria	Planctomycetota	Planctomycetes	Pirellulales	Pirellulaceae	uncultured	uncultured_soil	0	0	4	0	0	0.0152975
d__Bacteria;p__Planctomycetota;c__SPG12-343-353-B69;o__SPG12-343-353-B69;f__SPG12-343-353-B69;g__SPG12-343-353-B69;s__uncultured_bacterium	Bacteria	Planctomycetota	SPG12-343-353-B69	SPG12-343-353-B69	SPG12-343-353-B69	SPG12-343-353-B69	uncultured_bacterium	9	0	0	0.0345397	0	0
d__Bacteria;p__Planctomycetota;c__vadinHA49;o__vadinHA49;f__vadinHA49;g__vadinHA49;s__uncultured_bacterium	Bacteria	Planctomycetota	vadinHA49	vadinHA49	vadinHA49	vadinHA49	uncultured_bacterium	20	25	3	0.0767548	0.165082	0.0114732
d__Bacteria;p__Poribacteria;c__Poribacteria;o__Poribacteria;f__Poribacteria;g__Poribacteria;s__uncultured_Firmicutes	Bacteria	Poribacteria	Poribacteria	Poribacteria	Poribacteria	Poribacteria	uncultured_Firmicutes	16	23	0	0.0614038	0.151875	0
d__Bacteria;p__Proteobacteria;c__Alphaproteobacteria;o__Defluviicoccales;f__Defluviicoccaceae;g__Defluviicoccus;s__uncultured_Alphaproteobacteria	Bacteria	Proteobacteria	Alphaproteobacteria	Defluviicoccales	Defluviicoccaceae	Defluviicoccus	uncultured_Alphaproteobacteria	11	7	11	0.0422151	0.0462229	0.0420682
d__Bacteria;p__Proteobacteria;c__Alphaproteobacteria;o__Rhizobiales;f__Beijerinckiaceae;g__Methylocystis;__	Bacteria	Proteobacteria	Alphaproteobacteria	Rhizobiales	Beijerinckiaceae	Methylocystis	__	13	0	20	0.0498906	0	0.0764877
d__Bacteria;p__Proteobacteria;c__Alphaproteobacteria;o__Rhizobiales;f__Rhizobiales_Incertae_Sedis;g__uncultured;s__metagenome	Bacteria	Proteobacteria	Alphaproteobacteria	Rhizobiales	Rhizobiales_Incertae_Sedis	uncultured	metagenome	7	0	0	0.0268642	0	0
d__Bacteria;p__Proteobacteria;c__Alphaproteobacteria;o__Rhizobiales;f__Xanthobacteraceae;__;__	Bacteria	Proteobacteria	Alphaproteobacteria	Rhizobiales	Xanthobacteraceae	__	__	39	29	29	0.149672	0.191495	0.110907
d__Bacteria;p__Proteobacteria;c__Alphaproteobacteria;o__SAR11_clade;f__Clade_III;g__Clade_III;__	Bacteria	Proteobacteria	Alphaproteobacteria	SAR11_clade	Clade_III	Clade_III	__	2	0	0	0.00767548	0	0
d__Bacteria;p__Proteobacteria;c__Gammaproteobacteria;__;__;__;__	Bacteria	Proteobacteria	Gammaproteobacteria	__	__	__	__	14	7	18	0.0537284	0.0462229	0.0688389
d__Bacteria;p__Proteobacteria;c__Gammaproteobacteria;o__Acidiferrobacterales;f__Acidiferrobacteraceae;g__Sulfurifustis;__	Bacteria	Proteobacteria	Gammaproteobacteria	Acidiferrobacterales	Acidiferrobacteraceae	Sulfurifustis	__	99	40	99	0.379936	0.264131	0.378614
d__Bacteria;p__Proteobacteria;c__Gammaproteobacteria;o__Burkholderiales;__;__;__	Bacteria	Proteobacteria	Gammaproteobacteria	Burkholderiales	__	__	__	3	0	8	0.0115132	0	0.0305951
d__Bacteria;p__Proteobacteria;c__Gammaproteobacteria;o__Burkholderiales;f__B1-7BS;g__B1-7BS;__	Bacteria	Proteobacteria	Gammaproteobacteria	Burkholderiales	B1-7BS	B1-7BS	__	6	0	0	0.0230264	0	0
d__Bacteria;p__Proteobacteria;c__Gammaproteobacteria;o__Burkholderiales;f__B1-7BS;g__B1-7BS;s__uncultured_bacterium	Bacteria	Proteobacteria	Gammaproteobacteria	Burkholderiales	B1-7BS	B1-7BS	uncultured_bacterium	17	6	16	0.0652416	0.0396197	0.0611901
d__Bacteria;p__Proteobacteria;c__Gammaproteobacteria;o__Burkholderiales;f__B1-7BS;g__B1-7BS;s__uncultured_beta	Bacteria	Proteobacteria	Gammaproteobacteria	Burkholderiales	B1-7BS	B1-7BS	uncultured_beta	40	39	81	0.15351	0.257528	0.309775
d__Bacteria;p__Proteobacteria;c__Gammaproteobacteria;o__Burkholderiales;f__Burkholderiaceae;g__Lautropia;s__uncultured_beta	Bacteria	Proteobacteria	Gammaproteobacteria	Burkholderiales	Burkholderiaceae	Lautropia	uncultured_beta	0	17	0	0	0.112256	0
d__Bacteria;p__Proteobacteria;c__Gammaproteobacteria;o__Burkholderiales;f__Hydrogenophilaceae;g__Thiobacillus;__	Bacteria	Proteobacteria	Gammaproteobacteria	Burkholderiales	Hydrogenophilaceae	Thiobacillus	__	15	4	11	0.0575661	0.0264131	0.0420682
d__Bacteria;p__Proteobacteria;c__Gammaproteobacteria;o__Burkholderiales;f__Nitrosomonadaceae;g__966-1;__	Bacteria	Proteobacteria	Gammaproteobacteria	Burkholderiales	Nitrosomonadaceae	966-1	__	0	0	37	0	0	0.141502
d__Bacteria;p__Proteobacteria;c__Gammaproteobacteria;o__Burkholderiales;f__Nitrosomonadaceae;g__966-1;s__uncultured_beta	Bacteria	Proteobacteria	Gammaproteobacteria	Burkholderiales	Nitrosomonadaceae	966-1	uncultured_beta	52	32	64	0.199562	0.211305	0.244761
d__Bacteria;p__Proteobacteria;c__Gammaproteobacteria;o__Burkholderiales;f__Nitrosomonadaceae;g__mle1-7;s__uncultured_beta	Bacteria	Proteobacteria	Gammaproteobacteria	Burkholderiales	Nitrosomonadaceae	mle1-7	uncultured_beta	0	0	9	0	0	0.0344195
d__Bacteria;p__Proteobacteria;c__Gammaproteobacteria;o__Burkholderiales;f__Sutterellaceae;g__uncultured;__	Bacteria	Proteobacteria	Gammaproteobacteria	Burkholderiales	Sutterellaceae	uncultured	__	51	57	49	0.195725	0.376387	0.187395
d__Bacteria;p__Proteobacteria;c__Gammaproteobacteria;o__Burkholderiales;f__Sutterellaceae;g__uncultured;s__uncultured_bacterium	Bacteria	Proteobacteria	Gammaproteobacteria	Burkholderiales	Sutterellaceae	uncultured	uncultured_bacterium	204	158	223	0.782899	1.04332	0.852838
d__Bacteria;p__Proteobacteria;c__Gammaproteobacteria;o__Cellvibrionales;f__Spongiibacteraceae;g__BD1-7_clade;s__uncultured_bacterium	Bacteria	Proteobacteria	Gammaproteobacteria	Cellvibrionales	Spongiibacteraceae	BD1-7_clade	uncultured_bacterium	12	10	0	0.0460529	0.0660328	0
d__Bacteria;p__Proteobacteria;c__Gammaproteobacteria;o__Coxiellales;f__Coxiellaceae;g__Coxiella;__	Bacteria	Proteobacteria	Gammaproteobacteria	Coxiellales	Coxiellaceae	Coxiella	__	30	0	22	0.115132	0	0.0841365
d__Bacteria;p__Proteobacteria;c__Gammaproteobacteria;o__Coxiellales;f__Coxiellaceae;g__Coxiella;s__uncultured_Coxiellaceae	Bacteria	Proteobacteria	Gammaproteobacteria	Coxiellales	Coxiellaceae	Coxiella	uncultured_Coxiellaceae	14	0	0	0.0537284	0	0
d__Bacteria;p__Proteobacteria;c__Gammaproteobacteria;o__Coxiellales;f__Coxiellaceae;g__Coxiella;s__uncultured_bacterium	Bacteria	Proteobacteria	Gammaproteobacteria	Coxiellales	Coxiellaceae	Coxiella	uncultured_bacterium	14	16	7	0.0537284	0.105652	0.0267707
d__Bacteria;p__Proteobacteria;c__Gammaproteobacteria;o__Diplorickettsiales;f__Diplorickettsiaceae;g__uncultured;s__uncultured_bacterium	Bacteria	Proteobacteria	Gammaproteobacteria	Diplorickettsiales	Diplorickettsiaceae	uncultured	uncultured_bacterium	3	11	10	0.0115132	0.072636	0.0382438
d__Bacteria;p__Proteobacteria;c__Gammaproteobacteria;o__HOC36;f__HOC36;g__HOC36;s__uncultured_bacterium	Bacteria	Proteobacteria	Gammaproteobacteria	HOC36	HOC36	HOC36	uncultured_bacterium	233	135	144	0.894193	0.891442	0.550711
d__Bacteria;p__Proteobacteria;c__Gammaproteobacteria;o__HOC36;f__HOC36;g__HOC36;s__uncultured_soil	Bacteria	Proteobacteria	Gammaproteobacteria	HOC36	HOC36	HOC36	uncultured_soil	36	28	40	0.138159	0.184892	0.152975
d__Bacteria;p__Proteobacteria;c__Gammaproteobacteria;o__KF-JG30-C25;f__KF-JG30-C25;g__KF-JG30-C25;s__uncultured_organism	Bacteria	Proteobacteria	Gammaproteobacteria	KF-JG30-C25	KF-JG30-C25	KF-JG30-C25	uncultured_organism	106	68	107	0.4068	0.449023	0.409209
d__Bacteria;p__Proteobacteria;c__Gammaproteobacteria;o__Methylococcales;f__Methylococcaceae;__;__	Bacteria	Proteobacteria	Gammaproteobacteria	Methylococcales	Methylococcaceae	__	__	48	22	69	0.184212	0.145272	0.263883
d__Bacteria;p__Proteobacteria;c__Gammaproteobacteria;o__Methylococcales;f__Methylococcaceae;g__Methylocaldum;s__uncultured_bacterium	Bacteria	Proteobacteria	Gammaproteobacteria	Methylococcales	Methylococcaceae	Methylocaldum	uncultured_bacterium	13	0	0	0.0498906	0	0
d__Bacteria;p__Proteobacteria;c__Gammaproteobacteria;o__Methylococcales;f__Methylococcaceae;g__Methylococcaceae;s__uncultured_bacterium	Bacteria	Proteobacteria	Gammaproteobacteria	Methylococcales	Methylococcaceae	Methylococcaceae	uncultured_bacterium	0	8	9	0	0.0528262	0.0344195
d__Bacteria;p__Proteobacteria;c__Gammaproteobacteria;o__Nitrosococcales;f__Nitrosococcaceae;g__AqS1;__	Bacteria	Proteobacteria	Gammaproteobacteria	Nitrosococcales	Nitrosococcaceae	AqS1	__	0	0	8	0	0	0.0305951
d__Bacteria;p__Proteobacteria;c__Gammaproteobacteria;o__PLTA13;f__PLTA13;g__PLTA13;s__uncultured_bacterium	Bacteria	Proteobacteria	Gammaproteobacteria	PLTA13	PLTA13	PLTA13	uncultured_bacterium	43	33	23	0.165023	0.217908	0.0879608
d__Bacteria;p__Proteobacteria;c__Gammaproteobacteria;o__SZB30;f__SZB30;g__SZB30;s__uncultured_bacterium	Bacteria	Proteobacteria	Gammaproteobacteria	SZB30	SZB30	SZB30	uncultured_bacterium	9	0	0	0.0345397	0	0
d__Bacteria;p__Proteobacteria;c__Gammaproteobacteria;o__Steroidobacterales;f__Steroidobacteraceae;g__uncultured;__	Bacteria	Proteobacteria	Gammaproteobacteria	Steroidobacterales	Steroidobacteraceae	uncultured	__	81	74	63	0.310857	0.488642	0.240936
d__Bacteria;p__SAR324_clade(Marine_group_B);c__SAR324_clade(Marine_group_B);o__SAR324_clade(Marine_group_B);f__SAR324_clade(Marine_group_B);g__SAR324_clade(Marine_group_B);s__uncultured_Desulfobulbaceae	Bacteria	SAR324_clade(Marine_group_B)	SAR324_clade(Marine_group_B)	SAR324_clade(Marine_group_B)	SAR324_clade(Marine_group_B)	SAR324_clade(Marine_group_B)	uncultured_Desulfobulbaceae	76	26	19	0.291668	0.171685	0.0726633
d__Bacteria;p__SAR324_clade(Marine_group_B);c__SAR324_clade(Marine_group_B);o__SAR324_clade(Marine_group_B);f__SAR324_clade(Marine_group_B);g__SAR324_clade(Marine_group_B);s__uncultured_bacterium	Bacteria	SAR324_clade(Marine_group_B)	SAR324_clade(Marine_group_B)	SAR324_clade(Marine_group_B)	SAR324_clade(Marine_group_B)	SAR324_clade(Marine_group_B)	uncultured_bacterium	0	0	3	0	0	0.0114732
d__Bacteria;p__Schekmanbacteria;c__Schekmanbacteria;o__Schekmanbacteria;f__Schekmanbacteria;g__Schekmanbacteria;__	Bacteria	Schekmanbacteria	Schekmanbacteria	Schekmanbacteria	Schekmanbacteria	Schekmanbacteria	__	5	0	0	0.0191887	0	0
d__Bacteria;p__Schekmanbacteria;c__Schekmanbacteria;o__Schekmanbacteria;f__Schekmanbacteria;g__Schekmanbacteria;s__uncultured_delta	Bacteria	Schekmanbacteria	Schekmanbacteria	Schekmanbacteria	Schekmanbacteria	Schekmanbacteria	uncultured_delta	8	5	5	0.0307019	0.0330164	0.0191219
d__Bacteria;p__Spirochaetota;c__Brachyspirae;o__Brachyspirales;f__Brachyspirales_Incertae_Sedis;g__Exilispira;s__uncultured_bacterium	Bacteria	Spirochaetota	Brachyspirae	Brachyspirales	Brachyspirales_Incertae_Sedis	Exilispira	uncultured_bacterium	3	2	0	0.0115132	0.0132066	0
d__Bacteria;p__Spirochaetota;c__Brevinematia;o__Brevinematales;f__Brevinemataceae;g__Brevinema;s__uncultured_bacterium	Bacteria	Spirochaetota	Brevinematia	Brevinematales	Brevinemataceae	Brevinema	uncultured_bacterium	0	3	0	0	0.0198098	0
d__Bacteria;p__Spirochaetota;c__Leptospirae;o__Leptospirales;f__Leptospiraceae;g__RBG-16-49-21;__	Bacteria	Spirochaetota	Leptospirae	Leptospirales	Leptospiraceae	RBG-16-49-21	__	84	68	53	0.32237	0.449023	0.202692
d__Bacteria;p__Spirochaetota;c__Leptospirae;o__Leptospirales;f__Leptospiraceae;g__RBG-16-49-21;s__uncultured_bacterium	Bacteria	Spirochaetota	Leptospirae	Leptospirales	Leptospiraceae	RBG-16-49-21	uncultured_bacterium	28	0	0	0.107457	0	0
d__Bacteria;p__Spirochaetota;c__Leptospirae;o__Leptospirales;f__Leptospiraceae;g__RBG-16-49-21;s__uncultured_organism	Bacteria	Spirochaetota	Leptospirae	Leptospirales	Leptospiraceae	RBG-16-49-21	uncultured_organism	14	14	0	0.0537284	0.0924459	0
d__Bacteria;p__Spirochaetota;c__Spirochaetia;o__Spirochaetales;f__Spirochaetaceae;__;__	Bacteria	Spirochaetota	Spirochaetia	Spirochaetales	Spirochaetaceae	__	__	0	0	2	0	0	0.00764877
d__Bacteria;p__Spirochaetota;c__Spirochaetia;o__Spirochaetales;f__Spirochaetaceae;g__Sediminispirochaeta;s__uncultured_organism	Bacteria	Spirochaetota	Spirochaetia	Spirochaetales	Spirochaetaceae	Sediminispirochaeta	uncultured_organism	0	10	0	0	0.0660328	0
d__Bacteria;p__Spirochaetota;c__Spirochaetia;o__Spirochaetales;f__Spirochaetaceae;g__Spirochaeta;__	Bacteria	Spirochaetota	Spirochaetia	Spirochaetales	Spirochaetaceae	Spirochaeta	__	0	12	0	0	0.0792393	0
d__Bacteria;p__Spirochaetota;c__Spirochaetia;o__Spirochaetales;f__Spirochaetaceae;g__Spirochaeta;s__uncultured_Spirochaetes	Bacteria	Spirochaetota	Spirochaetia	Spirochaetales	Spirochaetaceae	Spirochaeta	uncultured_Spirochaetes	91	56	26	0.349234	0.369783	0.099434
d__Bacteria;p__Spirochaetota;c__Spirochaetia;o__Spirochaetales;f__Spirochaetaceae;g__Spirochaeta;s__uncultured_bacterium	Bacteria	Spirochaetota	Spirochaetia	Spirochaetales	Spirochaetaceae	Spirochaeta	uncultured_bacterium	72	75	32	0.276317	0.495246	0.12238
d__Bacteria;p__Spirochaetota;c__Spirochaetia;o__Spirochaetales;f__Spirochaetaceae;g__Spirochaeta;s__uncultured_soil	Bacteria	Spirochaetota	Spirochaetia	Spirochaetales	Spirochaetaceae	Spirochaeta	uncultured_soil	49	35	28	0.188049	0.231115	0.107083
d__Bacteria;p__Spirochaetota;c__Spirochaetia;o__Spirochaetales;f__Spirochaetaceae;g__uncultured;__	Bacteria	Spirochaetota	Spirochaetia	Spirochaetales	Spirochaetaceae	uncultured	__	29	29	0	0.111294	0.191495	0
d__Bacteria;p__Spirochaetota;c__Spirochaetota;o__Spirochaetota;f__Spirochaetota;g__Spirochaetota;s__metagenome	Bacteria	Spirochaetota	Spirochaetota	Spirochaetota	Spirochaetota	Spirochaetota	metagenome	0	4	0	0	0.0264131	0
d__Bacteria;p__Sumerlaeota;c__Sumerlaeia;o__Sumerlaeales;f__Sumerlaeaceae;g__Sumerlaea;s__uncultured_Candidatus	Bacteria	Sumerlaeota	Sumerlaeia	Sumerlaeales	Sumerlaeaceae	Sumerlaea	uncultured_Candidatus	6	5	0	0.0230264	0.0330164	0
d__Bacteria;p__Sumerlaeota;c__Sumerlaeia;o__Sumerlaeales;f__Sumerlaeaceae;g__Sumerlaea;s__uncultured_bacterium	Bacteria	Sumerlaeota	Sumerlaeia	Sumerlaeales	Sumerlaeaceae	Sumerlaea	uncultured_bacterium	17	9	9	0.0652416	0.0594295	0.0344195
d__Bacteria;p__Sumerlaeota;c__Sumerlaeia;o__Sumerlaeales;f__Sumerlaeaceae;g__Sumerlaea;s__uncultured_deep-sea	Bacteria	Sumerlaeota	Sumerlaeia	Sumerlaeales	Sumerlaeaceae	Sumerlaea	uncultured_deep-sea	0	4	0	0	0.0264131	0
d__Bacteria;p__Sumerlaeota;c__Sumerlaeia;o__Sumerlaeales;f__Sumerlaeaceae;g__Sumerlaea;s__uncultured_organism	Bacteria	Sumerlaeota	Sumerlaeia	Sumerlaeales	Sumerlaeaceae	Sumerlaea	uncultured_organism	4	7	7	0.015351	0.0462229	0.0267707
d__Bacteria;p__Sumerlaeota;c__Sumerlaeia;o__Sumerlaeales;f__Sumerlaeaceae;g__Sumerlaea;s__uncultured_soil	Bacteria	Sumerlaeota	Sumerlaeia	Sumerlaeales	Sumerlaeaceae	Sumerlaea	uncultured_soil	10	26	11	0.0383774	0.171685	0.0420682
d__Bacteria;p__Sumerlaeota;c__Sumerlaeia;o__uncultured;f__uncultured;g__uncultured;s__uncultured_bacterium	Bacteria	Sumerlaeota	Sumerlaeia	uncultured	uncultured	uncultured	uncultured_bacterium	0	0	4	0	0	0.0152975
d__Bacteria;p__Sumerlaeota;c__Sumerlaeia;o__uncultured;f__uncultured;g__uncultured;s__uncultured_organism	Bacteria	Sumerlaeota	Sumerlaeia	uncultured	uncultured	uncultured	uncultured_organism	0	10	0	0	0.0660328	0
d__Bacteria;p__Sva0485;c__Sva0485;o__Sva0485;f__Sva0485;g__Sva0485;__	Bacteria	Sva0485	Sva0485	Sva0485	Sva0485	Sva0485	__	421	184	343	1.61569	1.215	1.31176
d__Bacteria;p__Sva0485;c__Sva0485;o__Sva0485;f__Sva0485;g__Sva0485;s__uncultured_Spirochaetales	Bacteria	Sva0485	Sva0485	Sva0485	Sva0485	Sva0485	uncultured_Spirochaetales	467	345	386	1.79222	2.27813	1.47621
d__Bacteria;p__Sva0485;c__Sva0485;o__Sva0485;f__Sva0485;g__Sva0485;s__uncultured_bacterium	Bacteria	Sva0485	Sva0485	Sva0485	Sva0485	Sva0485	uncultured_bacterium	73	35	50	0.280155	0.231115	0.191219
d__Bacteria;p__Sva0485;c__Sva0485;o__Sva0485;f__Sva0485;g__Sva0485;s__uncultured_delta	Bacteria	Sva0485	Sva0485	Sva0485	Sva0485	Sva0485	uncultured_delta	338	220	351	1.29716	1.45272	1.34236
d__Bacteria;p__Sva0485;c__Sva0485;o__Sva0485;f__Sva0485;g__Sva0485;s__uncultured_prokaryote	Bacteria	Sva0485	Sva0485	Sva0485	Sva0485	Sva0485	uncultured_prokaryote	16	9	7	0.0614038	0.0594295	0.0267707
d__Bacteria;p__TA06;c__TA06;o__TA06;f__TA06;g__TA06;s__uncultured_bacterium	Bacteria	TA06	TA06	TA06	TA06	TA06	uncultured_bacterium	249	172	226	0.955597	1.13576	0.864311
d__Bacteria;p__TA06;c__TA06;o__TA06;f__TA06;g__TA06;s__uncultured_candidate	Bacteria	TA06	TA06	TA06	TA06	TA06	uncultured_candidate	0	0	3	0	0	0.0114732
d__Bacteria;p__TA06;c__TA06;o__TA06;f__TA06;g__TA06;s__uncultured_soil	Bacteria	TA06	TA06	TA06	TA06	TA06	uncultured_soil	20	0	0	0.0767548	0	0
d__Bacteria;p__Verrucomicrobiota;c__Chlamydiae;o__Chlamydiales;__;__;__	Bacteria	Verrucomicrobiota	Chlamydiae	Chlamydiales	__	__	__	4	0	0	0.015351	0	0
d__Bacteria;p__Verrucomicrobiota;c__Chlamydiae;o__Chlamydiales;f__Simkaniaceae;g__uncultured;__	Bacteria	Verrucomicrobiota	Chlamydiae	Chlamydiales	Simkaniaceae	uncultured	__	0	0	2	0	0	0.00764877
d__Bacteria;p__Verrucomicrobiota;c__Chlamydiae;o__LD1-PA32;f__LD1-PA32;g__LD1-PA32;__	Bacteria	Verrucomicrobiota	Chlamydiae	LD1-PA32	LD1-PA32	LD1-PA32	__	3	0	0	0.0115132	0	0
d__Bacteria;p__Verrucomicrobiota;c__Chlamydiae;o__LD1-PA32;f__LD1-PA32;g__LD1-PA32;s__uncultured_bacterium	Bacteria	Verrucomicrobiota	Chlamydiae	LD1-PA32	LD1-PA32	LD1-PA32	uncultured_bacterium	33	13	32	0.126645	0.0858426	0.12238
d__Bacteria;p__Verrucomicrobiota;c__Chlamydiae;o__LD1-PA32;f__LD1-PA32;g__LD1-PA32;s__uncultured_microorganism	Bacteria	Verrucomicrobiota	Chlamydiae	LD1-PA32	LD1-PA32	LD1-PA32	uncultured_microorganism	11	8	9	0.0422151	0.0528262	0.0344195
d__Bacteria;p__Verrucomicrobiota;c__Kiritimatiellae;o__WCHB1-41;f__WCHB1-41;g__WCHB1-41;__	Bacteria	Verrucomicrobiota	Kiritimatiellae	WCHB1-41	WCHB1-41	WCHB1-41	__	7	10	0	0.0268642	0.0660328	0
d__Bacteria;p__Verrucomicrobiota;c__Kiritimatiellae;o__WCHB1-41;f__WCHB1-41;g__WCHB1-41;s__metagenome	Bacteria	Verrucomicrobiota	Kiritimatiellae	WCHB1-41	WCHB1-41	WCHB1-41	metagenome	10	10	0	0.0383774	0.0660328	0
d__Bacteria;p__Verrucomicrobiota;c__Kiritimatiellae;o__WCHB1-41;f__WCHB1-41;g__WCHB1-41;s__uncultured_Verrucomicrobia	Bacteria	Verrucomicrobiota	Kiritimatiellae	WCHB1-41	WCHB1-41	WCHB1-41	uncultured_Verrucomicrobia	54	59	0	0.207238	0.389593	0
d__Bacteria;p__Verrucomicrobiota;c__Kiritimatiellae;o__WCHB1-41;f__WCHB1-41;g__WCHB1-41;s__uncultured_organism	Bacteria	Verrucomicrobiota	Kiritimatiellae	WCHB1-41	WCHB1-41	WCHB1-41	uncultured_organism	8	15	0	0.0307019	0.0990491	0
d__Bacteria;p__Verrucomicrobiota;c__Lentisphaeria;o__Oligosphaerales;f__Lenti-02;g__Lenti-02;s__uncultured_bacterium	Bacteria	Verrucomicrobiota	Lentisphaeria	Oligosphaerales	Lenti-02	Lenti-02	uncultured_bacterium	0	9	0	0	0.0594295	0
d__Bacteria;p__Verrucomicrobiota;c__Omnitrophia;o__Omnitrophales;f__Omnitrophaceae;g__Candidatus_Omnitrophus;__	Bacteria	Verrucomicrobiota	Omnitrophia	Omnitrophales	Omnitrophaceae	Candidatus_Omnitrophus	__	9	7	4	0.0345397	0.0462229	0.0152975
d__Bacteria;p__Verrucomicrobiota;c__Omnitrophia;o__Omnitrophales;f__Omnitrophaceae;g__Candidatus_Omnitrophus;s__Candidatus_Omnitrophus	Bacteria	Verrucomicrobiota	Omnitrophia	Omnitrophales	Omnitrophaceae	Candidatus_Omnitrophus	Candidatus_Omnitrophus	9	0	6	0.0345397	0	0.0229463
d__Bacteria;p__Verrucomicrobiota;c__Omnitrophia;o__Omnitrophales;f__Omnitrophaceae;g__Candidatus_Omnitrophus;s__Omnitrophica_WOR_2	Bacteria	Verrucomicrobiota	Omnitrophia	Omnitrophales	Omnitrophaceae	Candidatus_Omnitrophus	Omnitrophica_WOR_2	0	20	0	0	0.132066	0
d__Bacteria;p__Verrucomicrobiota;c__Omnitrophia;o__Omnitrophales;f__Omnitrophaceae;g__Candidatus_Omnitrophus;s__uncultured_bacterium	Bacteria	Verrucomicrobiota	Omnitrophia	Omnitrophales	Omnitrophaceae	Candidatus_Omnitrophus	uncultured_bacterium	352	186	281	1.35088	1.22821	1.07465
d__Bacteria;p__Verrucomicrobiota;c__Verrucomicrobiae;o__Opitutales;f__Opitutaceae;__;__	Bacteria	Verrucomicrobiota	Verrucomicrobiae	Opitutales	Opitutaceae	__	__	0	0	3	0	0	0.0114732
d__Bacteria;p__Verrucomicrobiota;c__Verrucomicrobiae;o__Pedosphaerales;f__Pedosphaeraceae;__;__	Bacteria	Verrucomicrobiota	Verrucomicrobiae	Pedosphaerales	Pedosphaeraceae	__	__	3	0	0	0.0115132	0	0
d__Bacteria;p__Verrucomicrobiota;c__Verrucomicrobiae;o__Pedosphaerales;f__Pedosphaeraceae;g__ADurb.Bin118;s__uncultured_bacterium	Bacteria	Verrucomicrobiota	Verrucomicrobiae	Pedosphaerales	Pedosphaeraceae	ADurb.Bin118	uncultured_bacterium	27	19	19	0.103619	0.125462	0.0726633
d__Bacteria;p__Verrucomicrobiota;c__Verrucomicrobiae;o__Pedosphaerales;f__Pedosphaeraceae;g__Pedosphaeraceae;__	Bacteria	Verrucomicrobiota	Verrucomicrobiae	Pedosphaerales	Pedosphaeraceae	Pedosphaeraceae	__	6	6	18	0.0230264	0.0396197	0.0688389
d__Bacteria;p__Verrucomicrobiota;c__Verrucomicrobiae;o__Pedosphaerales;f__Pedosphaeraceae;g__Pedosphaeraceae;s__uncultured_bacterium	Bacteria	Verrucomicrobiota	Verrucomicrobiae	Pedosphaerales	Pedosphaeraceae	Pedosphaeraceae	uncultured_bacterium	11	9	9	0.0422151	0.0594295	0.0344195
d__Bacteria;p__Verrucomicrobiota;c__Verrucomicrobiae;o__Pedosphaerales;f__Pedosphaeraceae;g__uncultured;__	Bacteria	Verrucomicrobiota	Verrucomicrobiae	Pedosphaerales	Pedosphaeraceae	uncultured	__	22	0	0	0.0844303	0	0
d__Bacteria;p__Verrucomicrobiota;c__Verrucomicrobiae;o__Pedosphaerales;f__Pedosphaeraceae;g__uncultured;s__metagenome	Bacteria	Verrucomicrobiota	Verrucomicrobiae	Pedosphaerales	Pedosphaeraceae	uncultured	metagenome	0	0	20	0	0	0.0764877
d__Bacteria;p__Verrucomicrobiota;c__Verrucomicrobiae;o__Pedosphaerales;f__Pedosphaeraceae;g__uncultured;s__uncultured_bacterium	Bacteria	Verrucomicrobiota	Verrucomicrobiae	Pedosphaerales	Pedosphaeraceae	uncultured	uncultured_bacterium	11	9	0	0.0422151	0.0594295	0
d__Bacteria;p__Verrucomicrobiota;c__Verrucomicrobiae;o__S-BQ2-57_soil_group;f__S-BQ2-57_soil_group;g__S-BQ2-57_soil_group;s__uncultured_bacterium	Bacteria	Verrucomicrobiota	Verrucomicrobiae	S-BQ2-57_soil_group	S-BQ2-57_soil_group	S-BQ2-57_soil_group	uncultured_bacterium	5	0	0	0.0191887	0	0
d__Bacteria;p__Verrucomicrobiota;c__Verrucomicrobiae;o__Verrucomicrobiales;f__Rubritaleaceae;g__uncultured;s__uncultured_bacterium	Bacteria	Verrucomicrobiota	Verrucomicrobiae	Verrucomicrobiales	Rubritaleaceae	uncultured	uncultured_bacterium	3	0	0	0.0115132	0	0
d__Bacteria;p__WOR-1;c__WOR-1;o__WOR-1;f__WOR-1;g__WOR-1;s__candidate_division	Bacteria	WOR-1	WOR-1	WOR-1	WOR-1	WOR-1	candidate_division	0	0	11	0	0	0.0420682
d__Bacteria;p__WOR-1;c__WOR-1;o__WOR-1;f__WOR-1;g__WOR-1;s__uncultured_bacterium	Bacteria	WOR-1	WOR-1	WOR-1	WOR-1	WOR-1	uncultured_bacterium	198	113	152	0.759873	0.74617	0.581306
d__Bacteria;p__WPS-2;c__WPS-2;o__WPS-2;f__WPS-2;g__WPS-2;s__bacterium_ADurb.Bin236	Bacteria	WPS-2	WPS-2	WPS-2	WPS-2	WPS-2	bacterium_ADurb.Bin236	6	0	0	0.0230264	0	0
d__Bacteria;p__WS1;c__WS1;o__WS1;f__WS1;g__WS1;s__uncultured_bacterium	Bacteria	WS1	WS1	WS1	WS1	WS1	uncultured_bacterium	12	7	13	0.0460529	0.0462229	0.049717
d__Bacteria;p__WS2;c__WS2;o__WS2;f__WS2;g__WS2;s__uncultured_Firmicutes	Bacteria	WS2	WS2	WS2	WS2	WS2	uncultured_Firmicutes	0	8	5	0	0.0528262	0.0191219
d__Bacteria;p__WS2;c__WS2;o__WS2;f__WS2;g__WS2;s__uncultured_bacterium	Bacteria	WS2	WS2	WS2	WS2	WS2	uncultured_bacterium	0	0	8	0	0	0.0305951
d__Bacteria;p__WS2;c__WS2;o__WS2;f__WS2;g__WS2;s__uncultured_microorganism	Bacteria	WS2	WS2	WS2	WS2	WS2	uncultured_microorganism	0	12	3	0	0.0792393	0.0114732
d__Bacteria;p__Zixibacteria;c__Zixibacteria;o__Zixibacteria;f__Zixibacteria;g__Zixibacteria;s__candidate_division	Bacteria	Zixibacteria	Zixibacteria	Zixibacteria	Zixibacteria	Zixibacteria	candidate_division	9	0	0	0.0345397	0	0
d__Bacteria;p__Zixibacteria;c__Zixibacteria;o__Zixibacteria;f__Zixibacteria;g__Zixibacteria;s__uncultured_bacterium	Bacteria	Zixibacteria	Zixibacteria	Zixibacteria	Zixibacteria	Zixibacteria	uncultured_bacterium	13	14	21	0.0498906	0.0924459	0.0803121
d__Bacteria;p__uncultured;c__uncultured;o__uncultured;f__uncultured;g__uncultured;s__uncultured_bacterium	Bacteria	uncultured	uncultured	uncultured	uncultured	uncultured	uncultured_bacterium	14	21	3	0.0537284	0.138669	0.0114732
BarcodeSequence	BarcodeSequence						Archaea	9773	4707	7424
LinkerPrimerSequence	LinkerPrimerSequence						Bacteria	16284	10437	18724
SampleID-sequencing-centre	SampleID-sequencing-centre						total reads	26057	15144	26148

## Sheet: bacteria and archaea counts
experiment	treatment	bacteria	archaea	sum	Relative abundance archaea
D	T0 average	24410	10957	35367	0.309809
D	13CH3OH	16522	7935	24457	0.324447
E	T0 average	16284	9773	26057	0.375062
E	13CH3OH+BES	18724	7424	26148	0.283922
E	13CH3OH+hematite	10437	4707	15144	0.310816

## Sheet: exper_D_selected_microorganisms
						reads	reads	reads	reads	reads	relative abundance	relative abundance
Kingdom	Phylum	Class	Order	Family	Genus	T0_1	T0_2	T0_average	methane	methanol	T0_average	methanol
Bacteria	Verrucomicrobiota	Omnitrophia	Omnitrophales	Omnitrophaceae	Candidatus_Omnitrophus	408	370	389	481	401	1.09988	1.63961
Archaea	Halobacterota	Methanosarcinia	Methanosarciniales	Methanosarcinaceae	Methanosarcina	0	0	0	8	583	0	2.38378
Archaea	Halobacterota	Methanosarcinia	Methanosarciniales	Methanosaetaceae	Methanosaeta	1007	870	938.5	671	465	2.65357	1.9013
Archaea	Nanoarchaeota	Nanoarchaeia	Woesearchaeales	Woesearchaeales	Woesearchaeales	663	649	656	709	583	1.85481	2.38378
Archaea	Halobacterota	Methanosarcinia	Methanosarciniales	Methanosarcinaceae	Methanomethylovorans	0	0	0	0	150	0	0.613321
Bacteria	Myxococcota	Myxococcia	Myxococcales	Anaeromyxobacteraceae	Anaeromyxobacter	133	110	121.5	140	114	0.343536	0.466124
Archaea	Halobacterota	Methanomicrobia	Methanomicrobiales	Methanoregulaceae	Methanoregula	488	475	481.5	547	370	1.36142	1.51286
Bacteria	Verrucomicrobiota	Kiritimatiellae	WCHB1-41	WCHB1-41	WCHB1-41	78	22	50	87	83	0.141373	0.339371
Bacteria	Desulfobacterota	Desulfuromonadia	Desulfuromonadia	Desulfuromonadaceae	Desulfuromonas	31	22	26.5	46	36	0.0749275	0.147197
Archaea	Crenarchaeota	Methanomethylicia	Methanomethyliales	Methanomethyliaceae	Candidatus_Methanomethylicus	68	46	57	108	78	0.161165	0.318927
Bacteria	Sva0485	Sva0485	Sva0485	Sva0485	Sva0485	1954	1741	1847.5	1788	1357	5.22372	5.54851
Bacteria	Methylomirabilota	Methylomirabilia	Methylomirabilales	Methylomirabilaceae	Sh765B-TzT-35	148	125	136.5	156	116	0.385948	0.474302
Bacteria	Methylomirabilota	Methylomirabilia	Methylomirabilales	Methylomirabilaceae	Z114MB74	55	19	37	28	15	0.104616	0.0613321
Archaea	Halobacterota	Methanomicrobia	Methanomicrobiales	Methanoregulaceae	Methanolinea	1180	1086	1133	1017	673	3.20351	2.75177
Archaea	Thermoplasmatota	Thermoplasmata	Methanomassiliicoccales	Methanomassiliicoccaceae	-	138	133	135.5	80	69	0.38312	0.282128
Bacteria	Proteobacteria	Alphaproteobacteria	Rhizobiales	Beijerinckiaceae	Methylocystis	17	18	17.5	22	11	0.0494944	0.0449953
Bacteria	Proteobacteria	Gammaproteobacteria	Methylococcales	Methylococcaceae	-	82	118	100	62	51	0.282825	0.208615
Bacteria	Proteobacteria	Gammaproteobacteria	Burkholderiales	Methylophilaceae	-	16	0	8	0	12	0.022626	0.0490858
Archaea	Halobacterota	Methanomicrobia	Methanomicrobiales	Rice_Cluster_II	Rice_Cluster_II	67	40	53.5	0	0	0.151312	0
Bacteria	Proteobacteria	Alphaproteobacteria	Rhizobiales	Methyloligellaceae	-	0	14	7	0	0	0.0197978	0
Bacteria	Acidobacteriota	Thermoanaerobaculia	Thermoanaerobaculales	Thermoanaerobaculaceae	Thermoanaerobaculum	485	530	507.5	409	384	1.43534	1.57074
Bacteria	Nitrospirota	Thermodesulfovibrionia	uncultured	uncultured	uncultured	1614	1497	1555.5	1472	1158	4.39935	4.73678
Bacteria	Zixibacteria	Zixibacteria	Zixibacteria	Zixibacteria	Zixibacteria	50	36	43	18	30	0.121615	0.122714
Archaea	Halobacterota	Methanocellia	Methanocellales	Methanocellales	uncultured	0	14	7	11	11	0.0197978	0.0449953
Archaea	Euryarchaeota	Thermococci	Methanofastidiosales	uncultured	uncultured	592	512	552	198	143	1.5612	0.584939
Archaea	Halobacterota	Methanomicrobia	Methanomicrobiales	Methanomicrobiaceae	uncultured	237	200	218.5	219	137	0.617974	0.560396

## Sheet: exper_E_selected_microorganisms
						reads	reads	reads	relative abundance	relative abundance	relative abundance
Kingdom	Phylum	Class	Order	Family	Genus	T0	methane+BES	methanol+hematite	T0	methane+BES	methanol+hematite
Archaea	Halobacterota	Methanosarcinia	Methanosarciniales	Methanosarcinaceae	Methanosarcina	0	142	0	0	0.543063	0
Bacteria	Verrucomicrobiota	Omnitrophia	Omnitrophales	Omnitrophaceae	Candidatus_Omnitrophus	370	213	291	1.41996	0.814594	1.92155
Archaea	Halobacterota	Methanosarcinia	Methanosarciniales	Methanosaetaceae	Methanosaeta	741	320	435	2.84377	1.2238	2.87242
Archaea	Nanoarchaeota	Nanoarchaeia	Woesearchaeales	Woesearchaeales	Woesearchaeales	997	352	791	3.82623	1.34618	5.22319
Archaea	Halobacterota	Methanosarcinia	Methanosarciniales	Methanosarcinaceae	Methanomethylovorans	0	0	0	0	0	0
Bacteria	Myxococcota	Myxococcia	Myxococcales	Anaeromyxobacteraceae	Anaeromyxobacter	86	69	99	0.330046	0.263883	0.653724
Archaea	Halobacterota	Methanomicrobia	Methanomicrobiales	Methanoregulaceae	Methanoregula	465	221	454	1.78455	0.845189	2.99789
Bacteria	Verrucomicrobiota	Kiritimatiellae	WCHB1-41	WCHB1-41	WCHB1-41	79	94	0	0.303181	0.359492	0
Bacteria	Desulfobacterota	Desulfuromonadia	Desulfuromonadia	Desulfuromonadaceae	Desulfuromonas	0	0	0	0	0	0
Archaea	Crenarchaeota	Methanomethylicia	Methanomethyliales	Methanomethyliaceae	Candidatus_Methanomethylicus	57	39	56	0.218751	0.149151	0.369783
Bacteria	Sva0485	Sva0485	Sva0485	Sva0485	Sva0485	1315	793	1137	5.04663	3.03274	7.50792
Bacteria	Methylomirabilota	Methylomirabilia	Methylomirabilales	Methylomirabilaceae	Sh765B-TzT-35	68	75	113	0.260966	0.286829	0.74617
Bacteria	Methylomirabilota	Methylomirabilia	Methylomirabilales	Methylomirabilaceae	Z114MB74	26	12	15	0.0997812	0.0458926	0.0990491
Archaea	Halobacterota	Methanomicrobia	Methanomicrobiales	Methanoregulaceae	Methanolinea	908	514	939	3.48467	1.96573	6.20048
Archaea	Thermoplasmatota	Thermoplasmata	Methanomassiliicoccales		-	259	101	211	0.993975	0.387612	0.809763
Bacteria	Proteobacteria	Alphaproteobacteria	Hyphomicrobiales	Methylocystaceae	Methylocystis	13	0	20	0.0498906	0	0.132066
Bacteria	Proteobacteria	Gammaproteobacteria	Methylococcales	Methylococcaceae	-	61	30	78	0.234102	0.114732	0.515055
Archaea	Halobacterota	Methanomicrobia	Methanomicrobiales	Rice_Cluster_II	Rice_Cluster_II	50	0	0	0.191887	0	0
Bacteria	Nitrospirota	Thermodesulfovibrionia	uncultured	uncultured	uncultured	1237	795	1339	4.74728	3.04039	8.84179
Bacteria	Acidobacteriota	Thermoanaerobaculia	Thermoanaerobaculales	Thermoanaerobaculaceae	Thermoanaerobaculum	227	167	355	0.871167	0.638672	2.34416
Bacteria	Zixibacteria	Zixibacteria	Zixibacteria	Zixibacteria	Zixibacteria	22	14	21	0.0844303	0.0535414	0.138669
Archaea	Euryarchaeota	Thermococci	Methanofastidiosales	uncultured	uncultured	492	161	403	1.88817	0.617876	1.54661
Archaea	Halobacterota	Methanomicrobia	Methanomicrobiales	Methanomicrobiaceae	uncultured	240	95	123	0.921058	0.364585	0.472042
Archaea	Halobacterota	Methanocellia	Methanocellales	Methanocellales	uncultured	0	0	7	0	0	0.0462229
